# Supplementary material for: Effectiveness of a chatbot in improving the mental wellbeing of health workers in Malawi during the COVID-19 pandemic: A randomized, controlled trial
Source: PLoS One. 2024 May 28;19(5):e0303370. doi: 10.1371/journal.pone.0303370 (PMC11132445; doi:10.1371/journal.pone.0303370)
Supplement: S4 File — (XLSX) [file pone.0303370.s004.xlsx]

## Sheet: Codebook
S4 - Supplemental Information: Codebook and Deidentified Dataset
Variable	Variable_label (highlighted: removed from deidentified dataset)	Values	Value_label	Comment
record_no	Record number after sorting the data set (not the original record numbers)	Integer		Not used in data analysis
rand_id	Random trial ID in the deidentified dataset	Integer
assigned_group	Study group assignement at registration	Text
assigned_grp_no	Numeric group assignment at registration	0	Co
		1	Tr
reported_group	Group assignment by Vitalk	Text
reported_grp_no	Numeric group assignment by Vitalk	0	Control Group
		1	Treatment Group
diff_group	Difference between assignment at registration and by reported by Vitalk	S	Assigned and reported are the same
		T	Assigned Control - Reported Treatment
		C	Assigned Treatment - Reported Control
first_obs	First instance of each Trial ID	1	First Trial ID record	Missing if otherwise
first_in_period	First instance of each Trial ID	1	First Trial ID instance in period	Missing if otherwise
assessment_line	Assessment lines: baseline, midline, endline - start date October 2021	0	Baseline period	Baseline period last day (registration date + 20 days)
		1	Midline period	Midline period last day (baseline last day + 14 days)
		2	Endline period	Endline period last day (midline last day + 28 days)
		3	Post-endline period	After endline last day
all_assess_line	Combined assessment lines: baseline, midline, endline - start date Oct or Dec 2021	0	Baseline period	If 'assessment_line' is 2 or 3 AND 'all_base_mid_endline' is 0 then use 'late_assess_line value,
		1	Midline period	else use 'assessment_line' value
		2	Endline period
		3	Post-endline period
base_endline	Assessment lines: baseline or endline only - start date October 2021	0	Baseline period
		1	Endline period
gad7_base_mid_endline	Trial ID covers no. of periods of GAD-7 assessments: baseline, midline, endline, and post-endline (start Oct 2021)	0	Single assessment period	These 18 variables are used for data analysis to ensure that only Trial IDs are included with data in each
		1	Baseline, post-endline	of the assessment line periods as described in the label, for example,
		2	Baseline, endline	the variable 'gad7_base_mid_endline' has a value of one (3) if a Trial ID has data for the baseline, midline,
		3	Baseline, midline, endline	and endline. It has a value of zero for all Trial IDs when assessments were not repeated during different
		4	Baseline, midline, endline, post-endline	assessment periods.
		5	Midline, endline
		6	Midline,post-endline
		7	Baseline, midline
phq9_base_mid_endline	Trial ID covers no. of periods of PHQ-9 assessments: baseline, midline, endline, and post-endline (start Oct 2021)	ditto	ditto
olbi_base_mid_endline	Trial ID covers no. of periods of OLBI assessments: baseline, midline, endline, and post-endline (start Oct 2021)	ditto	ditto
rs14_base_mid_endline	Trial ID covers no. of periods of RS-14 assessments: baseline, midline, endline, and post-endline (start Oct 2021)	ditto	ditto
ucla_base_mid_endline	Trial ID covers no. of periods of UCLA LONE assessments: baseline, midline, endline, and post-endline (start Oct 2021)	ditto	ditto
res_base_mid_endline	Trial ID covers no. of periods of Resilience B. assessments: baseline, midline, endline, and post-endline (start Oct 2021)	ditto	ditto
all_base_mid_endline	All tests: Trial ID covers no. of periods: baseline, midline, endline, and post-endline (start Oct 2021)	ditto	ditto
gad7_bme	Any: Trial ID covers no. of periods of GAD-7 assessments: baseline, midline, endline, and post-endline (start Oct or Dec 2021)	0	Single assessment period
		1	Baseline, post-endline
		2	Baseline, endline
		3	Baseline, midline, endline
		4	Baseline, midline, endline, post-endline
		5	Midline, endline
		6	Midline,post-endline
		7	Baseline, midline
phq9_bme	Any: Trial ID covers no. of periods of PHQ-9 assessments: baseline, midline, endline, and post-endline (start Oct or Dec 2021)	ditto	ditto
olbi_bme	Any: Trial ID covers no. of periods of OLBI assessments: baseline, midline, endline, and post-endline (start Oct or Dec 2021)	ditto	ditto
rs14_bme	Any: Trial ID covers no. of periods of RS-14 assessments: baseline, midline, endline, and post-endline (start Oct or Dec 2021)	ditto	ditto
ucla_bme	Any: Trial ID covers no. of periods of UCLA LONE assessments: baseline, midline, endline, and post-endline (start Oct or Dec 2021)	ditto	ditto
res_bme	Any: Trial ID covers no. of periods of Resilience B. assessments: baseline, midline, endline, and post-endline (start Oct or Dec 2021)	ditto	ditto
all_bme	Any period all tests: Trial ID covers no. of period: baseline, midline, endline, and post-endline (start Oct or Dec 2021)	ditto	ditto
first_last_test_in_period	Identifies the first and the last occurrence of each mental health assessment at base-, mid- or endline	0	Between first and last occurrence
		1	First test in period
		2	Last test in period
any_period_first_last	Any period: Identifies the first and the last occurrence of each mental health assessment at base-, mid-, end, or post-endline	0	Between first and last occurrence
		1	First test in period
		2	Last test in period
questionnaire	Name of the mental health questionnaire	Text
questionnaire_no	Mental health questionnaire number	1	GAD-7
		2	PHQ-9
		3	OLBI
		4	RS-14
		5	UCLA LONELINESS
		6	Resilience Building
		7	Mood
no_tests_per_ID_period	Number of assessments of a specific questionnaire completed during each period: base-, mid-, and endline	Integer
test_no	Unique identification number for each mental health test	Integer
gad_71	GAD-7 score for question 1	Integer		Wide format by question for each test is needed to calculate reliability using Cronebach's alpha
gad_72	GAD-7 score for question 2	Integer
gad_73	GAD-7 score for question 3	Integer
gad_74	GAD-7 score for question 4	Integer
gad_75	GAD-7 score for question 5	Integer
gad_76	GAD-7 score for question 6	Integer
gad_77	GAD-7 score for question 7	Integer
phq_91	PHQ-9 score for question 1	Integer
phq_92	PHQ-9 score for question 2	Integer
phq_93	PHQ-9 score for question 3	Integer
phq_94	PHQ-9 score for question 4	Integer
phq_95	PHQ-9 score for question 5	Integer
phq_96	PHQ-9 score for question 6	Integer
phq_97	PHQ-9 score for question 7	Integer
phq_98	PHQ-9 score for question 8	Integer
phq_99	PHQ-9 score for question 9	Integer
olbi1	OLBI score for question 1	Integer
olbi2	OLBI score for question 2	Integer
olbi3	OLBI score for question 3	Integer
olbi4	OLBI score for question 4	Integer
olbi5	OLBI score for question 5	Integer
olbi6	OLBI score for question 6	Integer
olbi7	OLBI score for question 7	Integer
olbi8	OLBI score for question 8	Integer
olbi9	OLBI score for question 9	Integer
olbi10	OLBI score for question 10	Integer
olbi11	OLBI score for question 11	Integer
olbi12	OLBI score for question 12	Integer
olbi13	OLBI score for question 13	Integer
olbi14	OLBI score for question 14	Integer
olbi15	OLBI score for question 15	Integer
olbi16	OLBI score for question 16	Integer
rs_14_1	RS-14 score for question 1	Integer
rs_14_2	RS-14 score for question 2	Integer
rs_14_3	RS-14 score for question 3	Integer
rs_14_4	RS-14 score for question 4	Integer
rs_14_5	RS-14 score for question 5	Integer
rs_14_6	RS-14 score for question 6	Integer
rs_14_7	RS-14 score for question 7	Integer
rs_14_8	RS-14 score for question 8	Integer
rs_14_9	RS-14 score for question 9	Integer
rs_14_10	RS-14 score for question 10	Integer
rs_14_11	RS-14 score for question 11	Integer
rs_14_12	RS-14 score for question 12	Integer
rs_14_13	RS-14 score for question 13	Integer
rs_14_14	RS-14 score for question 14	Integer
lone1	UCLA LONELINESS score for question 1	Integer
lone2	UCLA LONELINESS score for question 2	Integer
lone3	UCLA LONELINESS score for question 3	Integer
rebld1	Resilence Building score for question 1	Integer
rebld2	Resilence Building score for question 2	Integer
rebld3	Resilence Building score for question 3	Integer
rebld4	Resilence Building score for question 4	Integer
rebld5	Resilence Building score for question 5	Integer
correct_test_score	Correct score sum for each mental health test	Integer		Sum of scores for all questions per test. See 'Classification' tab
avg_correct_test	Average correct mental health test score for same tests in each assessment line (base, mid, end)	Integer		Average test scores are rounded to the nearest integer
mean_baseline	Mean correct test score at baseline by type of mental health assessment for each Trial ID	Decimal		any_assess_line' = 0
mean_midline	Mean correct test score at midline by type of mental health assessment for each Trial ID	Decimal		any_assess_line' = 1
mean_endline	Mean correct test score at endline by type of mental health assessment for each Trial ID	Decimal		any_assess_line' = 2
diff_base_mid	Difference between baseline and midline mean test scores by Trial ID	Decimal
diff_base_end	Difference between baseline and endline mean test scores by Trial ID	Decimal
avg_lone_test	Average UCLA Loneliness assessment score for each assessment line (base, mid, end) and Trial ID	Decimal		This variable is needed for regressions with Loneliness as a relationship measure as an independent variable
avg_rebld_test	Average Resilience Building assessment score for each assessment line (base, mid, end) and Trial ID	Decimal		This variable is needed for regressions with Resilience Building as an independent variable
test_risk_cor	Mental health risk score using published risk classification	Integer		See 'Classification' tab highlighted green
avg_test_risk	Average mental health risk using published risk categories for each assessment line (base, mid, end)	Integer		Average sub-test scores are rounded to the nearest integer
avg_test_risk_12	Lowest risk levels: 1/2 for GAD-7, PHQ-9; 1 for OLBI, loneliness; 4/5/6 for RS-14; 3/4 for Res Building	1	Low risk
		2	High risk
test_risk_diff	Difference between baseline and endline mean risk level according to literature by Trial ID: avg_test_risk(base) - avg_test_risk (end)	Integer	Neg: risk increase (GAT-7, PHQ-9, OLBI, Lone); risk decrease (RS-15, RB)	Pos: risk decrease (GAT-7, PHQ-9, OLBI, Lone); risk increase (RS-15, Res Building)
test_risk_reduction	Risk level at endline = avg_test_risk - test_risk_diff	Integer
clin_case_chg	Change for low to high risk and vice versa based on avg_test_risk_12	1	Change from high to low risk
		0	No risk level change
		-1	Change from low to high risk
min_one_risk_red	One or greater change in risk levels based on test_risk_diff	1	Change from high to low risk (GAT-7, PHQ-9, OLBI, Lone)	Change from low to high risk (RS-14, Res Building)
		0	No risk level change
		-1	Change from low to high risk (GAT-7, PHQ-9, OLBI, Lone)	Change from high to low risk (RS-14, Res Building)
pos_one_risk_red	One or greater positive change in risk levels based on test_risk_diff	0	No or negative change (neg: GAT-7, PHQ-9, OLBI, Lone); (pos: RS-15, RB)
		1	Positive change (pos: GAT-7, PHQ-9, OLBI, Lone); (neg: RS-15, RB)
olbi_avg_sc	Average OLBI score for all 16 questions	Decimal
olbi_avg_stdev	DIfference between individual OLBI test mean and sample mean over OLBI sample standard deviation	Decimal		Values below -1 indicate significant low risk, values above +1 indicate significant high risk
olbi_avg_risk	Average burnout risk using standard deviation reference as published for each assessment line (base, mid, end)	Integer
olbi_risk_diff	Difference between baseline and endline mean risk classification using standard deviation according to literature by Trial ID	Integer
olbi_d_avg_sc	Average OLBI disengagement sub-score for 8 questions	Decimal		OLBI-disengagement: questions 1-3-6-7-9-11-13-15
olbi_d_avg_stdev	DIfference between individual OLBI-d test mean and sample mean over OLBI-d sample standard deviation	Decimal		Values below -1 indicate significant low risk, values above +1 indicate significant high risk
olbi_d_avg_risk	Average disengagement sub-risk using standard deviation reference as published for each assessment line (base, mid, end)	Integer
olbi_d_risk_diff	Difference between baseline and endline mean risk for disengagement using standard deviation according to literature by Trial ID	Integer
olbi_d_quest_sc	Scores by question for OLBI-disengagement only	Integer
olbi_d_score	Mental health sub-test score sum for OLBI-disconnected	Integer		See 'Classification' tab highlighted green
avg_olbi_d_sco	Average mental health sub-test score for OLBI-disconnected for each assessment line	Integer		Average sub-test scores are rounded to the nearest integer
olbi_diseng_risk	Mental health sub-test risk for OLBI-disconnected using published risk categories	Integer		See 'Classification' tab highlighted green
avg_olbi_d_risk	Average mental health sub-test risk for OLBI-disconnected using published risk categories for each assessment line	Integer		Average risk scores are rounded to the nearest integer
olbi_e_avg_sc	Average OLBI exhaustion sub-score for 8 questions	Decimal		OLBI-exhaustion: questions 2-4-5-8-10-12-14-16
olbi_d_avg_stddev	DIfference between individual OLBI-e test mean and sample mean over OLBI-e sample standard deviation	Decimal		Values below -1 indicate significant low risk, values above +1 indicate significant high risk
olbi_e_avg_risk	Average exhaustion sub-risk using standard deviation reference as published for each assessment line (base, mid, end)	Integer
olbi_e_risk_diff	Difference between baseline and endline mean risk for exhaustion using standard deviation according to literature by Trial ID	Integer
olbi_e_quest_sc	Scores by question for OLBI-exhaustion only	Integer
olbi_e_score	Mental health sub-test score for OLBI-exhausted using published risk categories	Integer		See 'Classification' tab highlighted green
avg_olbi_e_sco	Average mental health sub-test score for OLBI-exhausted using published risk categories for each assessment line	Integer		Average sub-test scores are rounded to the nearest integer
olbi_exhau_risk	Mental health sub-test risk for OLBI-exhausted using published risk categories	Integer		See 'Classification' tab highlighted green
avg_olbi_e_risk	Average mental health sub-test risk for OLBI-exhausted using published risk categories for each assessment line	Integer		Average risk scores are rounded to the nearest integer
mood_score	Mood meter score on day of or within +/- 5 days of mental health test	0	very_bad
		1	bad
		2	ok
		3	good
		4	very_good
avg_mood_score	Participant average mood meter score for each assessment line (base, mid, end)	Decimal
mood_meter_freq	Mood meter use frequency over the study period	Integer
mean_daily_mood	mean_daily_mood = (mood_meter_freq / no_days_interaction_vitalk)
total_interactions_vitalk	Total number of interactions with Vitalk over the study period	Integer
no_days_interaction_vitalk	Total number of days where participant interacted with Vitalk over the study period	Days
no_days_first_last_interaction_vitalk	Total number of days between the first and last interaction with Vitalk over the study period	Days
hours_in_vitalk	Total number of hours spent using Vitalk over the study period	Hours
z2_mean_hrs_tr	Z-score of hours_in_vitalk using formula calculations (this is a z-score of total hours not the mean)
z2_time_spent_tr_co	Combine z2_mean_hrs_tr and z2_mean_days_co into a single variable
carelines	Vitalk carelines selected by participants during different study phases	1	Anxiety
		2	Depression
		3	Stress
		4	Relationships
		5	COVID-19
		6	J&J for nurses
		7	Gestação
days_access_control	Total number of days participants in the control group accessed web resources	Days
no_click_control	Total number of web resource click-throughs by participants in the control group	Integer
z2_mean_days_co	z-score of days_access_control (this is a z-score of total days not the mean)
worker_category	Health worker type	Text		Text fields for this and the following variables are redundant but can help generate value labels
worker_cat_no	Health worker type	0	Nurses
		1	Clinical officers
		2	Doctors
		3	Medical Assistants
		4	Pharmacists
		5	Technicians (physio, radio, pharm, lab)	Includes rehabilitation technicians
english_proficiency	English language proficiency	Text
english_prof_no	English language proficiency	1	Proficient
		0	Some proficiency
		[blank]	Missing	All [blank] cells here and below should be treated as 'missing' values
mobile_carrier	Mobile carrier used by participant	Text
mobile_carrier_no	Mobile carrier used by participant	1	Airtel
		0	TNM
age_group	Participant age group	Text
age_group_no	Participant age group	0	Under 25
		1	25-29
		2	30-39
		3	40-49
		4	50 and over
		[blank]	Missing
Gender	Participant sex	Text
gender_no	Participant sex	0	Male
		1	Female
		[blank]	I prefer not to disclose
care_level	Level of care of the facility where the participant works	Text
care_level_no	Level of care of the facility where the participant works	0	Primary care facility (clinic, health center, community and rural hospital, maternity unit)
		1	Secondary/district hospital
		2	Tertiary/central hospital
facility_type	Type of facility where the participant works	Text
facility_type_no	Type of facility where the participant works	0	Public/government
		1	Private-not-for-profit (for example, CHAM)
		2	Private-for-profit
location	Geography of the facility where the participant works	Text
location_no	Geography of the facility where the participant works	0	Urban
		1	Peri-urban
		2	Rural
district	District where the participant facility is located	Text
district_no	District where the participant facility is located	0	Lilongwe
		1	Blantyre
		2	Other
service_category	Type of service or care provided by the participant	Text
service_category_no	Type of service or care provided by the participant	1	Administration & Finance	Includes research and school health
		2	Counseling & Mental Health
		3	Inpatient care	Includes clinical care, field hospital, medical services
		4	Intensive, neonatal, oncology, dialysis care	Includes emergency room care
		5	Maternity care	Includes obstetrics and gynecology
		0	Outpatient care, incl. PHC, ANC, PNC, FP	Includes infectious diseases (HIV, ART, STI), community health, prevention, family health
		6	Supplies & Diagnostics	Includes laboratory, pharmacy, bloodbank, dispensing, radiology, prosthetics, orthopedics, physiotherapy
		7	Specialty care	Includes pediatrics, ophthalmology, dermatology, eye care, neurology, dental care
		8	Surgical care
internet	Use of smartphone for: [Browsing the internet]	Text
internet_no	Use of smartphone for: [Browsing the internet]	4	Daily
		3	Several times a week
		2	Weekly
		1	Less often
		0	Never
whatsapp	Use of smartphone for: [Calling, texting, WhatsApp]	Text
whatsapp_no	Use of smartphone for: [Calling, texting, WhatsApp]	4	Daily
		3	Several times a week
		2	Weekly
		1	Less often
		0	Never
facebook_twitter	Use of smartphone for: [Facebook, Twitter, Instagram]	Text
facebook_twitter_no	Use of smartphone for: [Facebook, Twitter, Instagram]	4	Daily
		3	Several times a week
		2	Weekly
		1	Less often
		0	Never
chat_app	Use of smartphone for: [Interactive chat apps]	Text
chat_app_no	Use of smartphone for: [Interactive chat apps]	4	Daily
		3	Several times a week
		2	Weekly
		1	Less often
		0	Never
mobile_money	Use of smartphone for: [Mobile Money]	Text
mobile_money_no	Use of smartphone for: [Mobile Money]	4	Daily
		3	Several times a week
		2	Weekly
		1	Less often
		0	Never
games	Use of smartphone for: [Playing games]	Text
games_no	Use of smartphone for: [Playing games]	4	Daily
		3	Several times a week
		2	Weekly
		1	Less often
		0	Never
email	Use of smartphone for: [Checking email]	Text
email_no	Use of smartphone for: [Checking email]	4	Daily
		3	Several times a week
		2	Weekly
		1	Less often
		0	Never
videos	Use of smartphone for: [Watching videos/movies]	Text
videos_no	Use of smartphone for: [Watching videos/movies]	4	Daily
		3	Several times a week
		2	Weekly
		1	Less often
		0	Never
music	Use of smartphone for: [Listening to music]	Text
music_no	Use of smartphone for: [Listening to music]	4	Daily
		3	Several times a week
		2	Weekly
		1	Less often
		0	Never
counseling	Currently receiving counseling or received counseling in the past for mental health issue	Text
counseling_no	Currently receiving counseling or received counseling in the past for mental health issue	4	Currently receiving counseling
		3	Received counseling in the last 6 months
		2	Received counseling in the last 2 years
		1	Received counseling more than 2 years ago
		0	Never received counseling
phone_type	Operating system of particpant smartphone	Text
phone_type_no	Operating system of particpant smartphone	0	Android (If your phone is not an Apple iPhone, then you have an Android-based phone)
workload_cov	How has the COVID-19 pandemic affected your workload over the past 12 months	Text
workload_cov_no	How has the COVID-19 pandemic affected your workload over the past 12 months	4	Greatly increased
		3	Somewhat increased
		2	Stayed the same
		1	Somewhat decreased
		0	Greatly decreased
workhours_cov	How were your daily work hours affected by COVID-19 over the past 12 months	Text
workhours_cov_no	How were your daily work hours affected by COVID-19 over the past 12 months	4	Greatly increased
		3	Somewhat increased
		2	Stayed the same
		1	Somewhat decreased
		0	Greatly decreased
stress_cov	How has COVID-19 affected your work-related stress level over the past 12 months	Text
stress_cov_no	How has COVID-19 affected your work-related stress level over the past 12 months	4	Greatly increased
		3	Somewhat increased
		2	Stayed the same
		1	Somewhat decreased
		0	Greatly decreased
work_covid	Did COVID-19 prevent you from going into work over the past 12 months	Text
work_covid_no	Did COVID-19 prevent you from going into work over the past 12 months	3	Several days every week
		2	Several days every month
		1	Several days over the entire year
		0	No disruptions at all
		[blank]	I did not work at all
using_chat	Are you currently using a mobile chat or messaging app for mental health or wellbeing	Text
using_chat_no	Are you currently using a mobile chat or messaging app for mental health or wellbeing	2	Often
		1	Sometimes
		0	Never
past_chat	Have you used a mobile chat or messaging app for mental health or wellbeing in the past	Text
past_chat_no	Have you used a mobile chat or messaging app for mental health or wellbeing in the past	1	Yes
		0	No
using_websites	Are you currently using websites for information about mental health or wellbeing	Text
using_websites_no	Are you currently using websites for information about mental health or wellbeing	2	Often
		1	Sometimes
		0	Never
past_websites	Have you used websites for information about mental health or wellbeing in the past	Text
past_websites_no	Have you used websites for information about mental health or wellbeing in the past	1	Yes
		0	No

## Sheet: Sheet1
record_no	random_id	assigned_group	assigned_grp_no	reported_group	reported_grp_no	diff_group	first_obs	first_in_period	assessment_line	all_assess_line	base_endline	gad7_base_mid_endline	phq9_base_mid_endline	olbi_base_mid_endline	rs14_base_mid_endline	ucla_base_mid_endline	res_base_mid_endline	all_base_mid_endline	gad7_bme	phq9_bme	olbi_bme	rs14_bme	ucla_bme	res_bme	all_bme	first_last_test_in_period	any_period_first_last	questionnaire	questionnaire_no	no_tests_per_id_period	test_no	gad_71	gad_72	gad_73	gad_74	gad_75	gad_76	gad_77	phq_91	phq_92	phq_93	phq_94	phq_95	phq_96	phq_97	phq_98	phq_99	olbi1	olbi2
1	544293	Co	0	Control Group	0	S	1	1	2	0	0	0						0	0						0	1	1	GAD-7	1	1	1455	1	1	1	1	0	0	0
2	544293	Co	0	Control Group	0	S			2	0	0		0					0		0					0	1	1	PHQ-9	2	1	1456								0	0	0	1	0	0	0	0	0
3	544293	Co	0	Control Group	0	S			2	0	0			0				0			0				0	1	1	OLBI	3	1	1457																	2	3
4	544293	Co	0	Control Group	0	S			2	0	0				0			0				0			0	1	1	RS-14	4	1	1458
5	544293	Co	0	Control Group	0	S			2	0	0					0		0					0		0	1	1	UCLA LONELINESS	5	1	1459
6	544293	Co	0	Control Group	0	S			2	0	0						0	0						0	0	1	1	Resilience Building	6	1	1460
7	9004	Tr	1	Treatment Group	1	S	1	1	0	0	0	4						4	4						4	1	1	GAD-7	1	3	67	0	0	0	0	0	0	0
8	9004	Tr	1	Treatment Group	1	S			0	0	0	4						4	4						4	0	0	GAD-7	1	3	72	0	0	0	0	0	0	0
9	9004	Tr	1	Treatment Group	1	S			0	0	0	4						4	4						4	2	2	GAD-7	1	3	77	1	0	0	1	0	1	0
10	9004	Tr	1	Treatment Group	1	S			0	0	0		4					4		4					4	1	1	PHQ-9	2	3	68								0	0	0	0	0	0	0	0	0
11	9004	Tr	1	Treatment Group	1	S			0	0	0		4					4		4					4	0	0	PHQ-9	2	3	73								0	0	0	0	0	0	0	0	0
12	9004	Tr	1	Treatment Group	1	S			0	0	0		4					4		4					4	2	2	PHQ-9	2	3	78								0	0	1	1	0	0	0	0	0
13	9004	Tr	1	Treatment Group	1	S			0	0	0			4				4			4				4	1	1	OLBI	3	3	69																	2	3
14	9004	Tr	1	Treatment Group	1	S			0	0	0			4				4			4				4	0	0	OLBI	3	3	74																	2	2
15	9004	Tr	1	Treatment Group	1	S			0	0	0			4				4			4				4	2	2	OLBI	3	3	79																	2	3
16	9004	Tr	1	Treatment Group	1	S			0	0	0				4			4				4			4	1	1	RS-14	4	3	70
17	9004	Tr	1	Treatment Group	1	S			0	0	0				4			4				4			4	0	0	RS-14	4	3	75
18	9004	Tr	1	Treatment Group	1	S			0	0	0				4			4				4			4	2	2	RS-14	4	3	80
19	9004	Tr	1	Treatment Group	1	S			0	0	0					4		4					4		4	1	1	UCLA LONELINESS	5	1	71
20	9004	Tr	1	Treatment Group	1	S			0	0	0						3	3						3	3	1	1	Resilience Building	6	2	76
21	9004	Tr	1	Treatment Group	1	S			0	0	0						3	3						3	3	2	2	Resilience Building	6	2	81
22	9004	Tr	1	Treatment Group	1	S		1	1	1		4						4	4						4	1	1	GAD-7	1	4	82	1	0	0	0	0	1	0
23	9004	Tr	1	Treatment Group	1	S			1	1		4						4	4						4	0	0	GAD-7	1	4	88	0	0	0	0	0	0	0
24	9004	Tr	1	Treatment Group	1	S			1	1		4						4	4						4	0	0	GAD-7	1	4	93	0	0	0	0	0	0	0
25	9004	Tr	1	Treatment Group	1	S			1	1		4						4	4						4	2	2	GAD-7	1	4	99	0	0	0	0	0	0	0
26	9004	Tr	1	Treatment Group	1	S			1	1			4					4		4					4	1	1	PHQ-9	2	4	83								0	0	0	1	0	0	0	0	0
27	9004	Tr	1	Treatment Group	1	S			1	1			4					4		4					4	0	0	PHQ-9	2	4	89								0	0	0	0	0	0	0	0	0
28	9004	Tr	1	Treatment Group	1	S			1	1			4					4		4					4	0	0	PHQ-9	2	4	94								0	0	0	0	0	0	0	0	0
29	9004	Tr	1	Treatment Group	1	S			1	1			4					4		4					4	2	2	PHQ-9	2	4	100								0	0	0	1	0	0	0	0	0
30	9004	Tr	1	Treatment Group	1	S			1	1				4				4			4				4	1	1	OLBI	3	4	84																	2	2
31	9004	Tr	1	Treatment Group	1	S			1	1				4				4			4				4	0	0	OLBI	3	4	90																	2	2
32	9004	Tr	1	Treatment Group	1	S			1	1				4				4			4				4	0	0	OLBI	3	4	95																	1	1
33	9004	Tr	1	Treatment Group	1	S			1	1				4				4			4				4	2	2	OLBI	3	4	101																	1	4
34	9004	Tr	1	Treatment Group	1	S			1	1					4			4				4			4	1	1	RS-14	4	4	85
35	9004	Tr	1	Treatment Group	1	S			1	1					4			4				4			4	0	0	RS-14	4	4	91
36	9004	Tr	1	Treatment Group	1	S			1	1					4			4				4			4	0	0	RS-14	4	4	96
37	9004	Tr	1	Treatment Group	1	S			1	1					4			4				4			4	2	2	RS-14	4	4	102
38	9004	Tr	1	Treatment Group	1	S			1	1						4		4					4		4	1	1	UCLA LONELINESS	5	3	86
39	9004	Tr	1	Treatment Group	1	S			1	1						4		4					4		4	0	0	UCLA LONELINESS	5	3	92
40	9004	Tr	1	Treatment Group	1	S			1	1						4		4					4		4	2	2	UCLA LONELINESS	5	3	97
41	9004	Tr	1	Treatment Group	1	S			1	1							3	3						3	3	1	1	Resilience Building	6	2	87
42	9004	Tr	1	Treatment Group	1	S			1	1							3	3						3	3	2	2	Resilience Building	6	2	98
43	9004	Tr	1	Treatment Group	1	S		1	2	2	1	4						4	4						4	1	1	GAD-7	1	6	103	0	0	0	0	0	0	0
44	9004	Tr	1	Treatment Group	1	S			2	2	1	4						4	4						4	0	0	GAD-7	1	6	108	1	0	0	0	0	1	0
45	9004	Tr	1	Treatment Group	1	S			2	2	1	4						4	4						4	0	0	GAD-7	1	6	113	1	0	0	0	2	0	0
46	9004	Tr	1	Treatment Group	1	S			2	2	1	4						4	4						4	0	0	GAD-7	1	6	119	1	0	0	0	0	1	0
47	9004	Tr	1	Treatment Group	1	S			2	2	1	4						4	4						4	0	0	GAD-7	1	6	124	1	0	0	0	0	1	0
48	9004	Tr	1	Treatment Group	1	S			2	2	1	4						4	4						4	2	2	GAD-7	1	6	128	1	0	0	0	0	0	0
49	9004	Tr	1	Treatment Group	1	S			2	2	1		4					4		4					4	1	1	PHQ-9	2	6	104								0	0	0	1	0	0	0	0	0
50	9004	Tr	1	Treatment Group	1	S			2	2	1		4					4		4					4	0	0	PHQ-9	2	6	109								0	0	0	1	0	0	0	0	0
51	9004	Tr	1	Treatment Group	1	S			2	2	1		4					4		4					4	0	0	PHQ-9	2	6	114								0	0	0	1	0	0	0	0	0
52	9004	Tr	1	Treatment Group	1	S			2	2	1		4					4		4					4	0	0	PHQ-9	2	6	120								0	0	0	0	0	0	0	0	0
53	9004	Tr	1	Treatment Group	1	S			2	2	1		4					4		4					4	0	0	PHQ-9	2	6	125								0	0	0	1	0	0	0	0	0
54	9004	Tr	1	Treatment Group	1	S			2	2	1		4					4		4					4	2	2	PHQ-9	2	6	129								0	0	0	1	0	0	0	0	0
55	9004	Tr	1	Treatment Group	1	S			2	2	1			4				4			4				4	1	1	OLBI	3	6	105																	1	3
56	9004	Tr	1	Treatment Group	1	S			2	2	1			4				4			4				4	0	0	OLBI	3	6	110																	2	1
57	9004	Tr	1	Treatment Group	1	S			2	2	1			4				4			4				4	0	0	OLBI	3	6	115																	2	1
58	9004	Tr	1	Treatment Group	1	S			2	2	1			4				4			4				4	0	0	OLBI	3	6	121																	2	3
59	9004	Tr	1	Treatment Group	1	S			2	2	1			4				4			4				4	0	0	OLBI	3	6	126																	2	3
60	9004	Tr	1	Treatment Group	1	S			2	2	1			4				4			4				4	2	2	OLBI	3	6	130																	2	3
61	9004	Tr	1	Treatment Group	1	S			2	2	1				4			4				4			4	1	1	RS-14	4	6	106
62	9004	Tr	1	Treatment Group	1	S			2	2	1				4			4				4			4	0	0	RS-14	4	6	111
63	9004	Tr	1	Treatment Group	1	S			2	2	1				4			4				4			4	0	0	RS-14	4	6	116
64	9004	Tr	1	Treatment Group	1	S			2	2	1				4			4				4			4	0	0	RS-14	4	6	122
65	9004	Tr	1	Treatment Group	1	S			2	2	1				4			4				4			4	0	0	RS-14	4	6	127
66	9004	Tr	1	Treatment Group	1	S			2	2	1				4			4				4			4	2	2	RS-14	4	6	131
67	9004	Tr	1	Treatment Group	1	S			2	2	1					4		4					4		4	1	1	UCLA LONELINESS	5	4	112
68	9004	Tr	1	Treatment Group	1	S			2	2	1					4		4					4		4	0	0	UCLA LONELINESS	5	4	117
69	9004	Tr	1	Treatment Group	1	S			2	2	1					4		4					4		4	0	0	UCLA LONELINESS	5	4	123
70	9004	Tr	1	Treatment Group	1	S			2	2	1					4		4					4		4	2	2	UCLA LONELINESS	5	4	132
71	9004	Tr	1	Treatment Group	1	S			2	2	1						3	3						3	3	1	1	Resilience Building	6	2	107
72	9004	Tr	1	Treatment Group	1	S			2	2	1						3	3						3	3	2	2	Resilience Building	6	2	118
73	9004	Tr	1	Treatment Group	1	S		1	3	3		4						4	4						4	1	1	GAD-7	1	1	133	0	0	0	0	0	1	0
74	9004	Tr	1	Treatment Group	1	S			3	3			4					4		4					4	1	1	PHQ-9	2	1	134								0	0	0	0	0	0	0	0	0
75	9004	Tr	1	Treatment Group	1	S			3	3				4				4			4				4	1	1	OLBI	3	1	135																	2	2
76	9004	Tr	1	Treatment Group	1	S			3	3					4			4				4			4	1	1	RS-14	4	1	136
77	9004	Tr	1	Treatment Group	1	S			3	3						4		4					4		4	1	1	UCLA LONELINESS	5	1	137
78	985593	Co	0	Control Group	0	S	1	1	0	0	0	2						2	2						2	1	1	GAD-7	1	2	1461	0	0	0	0	0	0	0
79	985593	Co	0	Control Group	0	S			0	0	0	2						2	2						2	2	2	GAD-7	1	2	1467	0	0	0	0	0	0	0
80	985593	Co	0	Control Group	0	S			0	0	0		2					2		2					2	1	1	PHQ-9	2	2	1462								0	0	0	0	0	0	0	0	0
81	985593	Co	0	Control Group	0	S			0	0	0		2					2		2					2	2	2	PHQ-9	2	2	1468								0	0	0	0	0	0	0	0	0
82	985593	Co	0	Control Group	0	S			0	0	0			2				2			2				2	1	1	OLBI	3	2	1463																	4	1
83	985593	Co	0	Control Group	0	S			0	0	0			2				2			2				2	2	2	OLBI	3	2	1469																	1	2
84	985593	Co	0	Control Group	0	S			0	0	0				2			2				2			2	1	1	RS-14	4	2	1464
85	985593	Co	0	Control Group	0	S			0	0	0				2			2				2			2	2	2	RS-14	4	2	1470
86	985593	Co	0	Control Group	0	S			0	0	0					2		2					2		2	1	1	UCLA LONELINESS	5	2	1465
87	985593	Co	0	Control Group	0	S			0	0	0					2		2					2		2	2	2	UCLA LONELINESS	5	2	1471
88	985593	Co	0	Control Group	0	S			0	0	0						2	2						2	2	1	1	Resilience Building	6	2	1466
89	985593	Co	0	Control Group	0	S			0	0	0						2	2						2	2	2	2	Resilience Building	6	2	1472
90	985593	Co	0	Control Group	0	S		1	2	2	1	2						2	2						2	1	1	GAD-7	1	3	1473	0	0	0	0	0	0	0
91	985593	Co	0	Control Group	0	S			2	2	1	2						2	2						2	0	0	GAD-7	1	3	1479	0	0	0	0	0	0	0
92	985593	Co	0	Control Group	0	S			2	2	1	2						2	2						2	2	2	GAD-7	1	3	1485	0	0	0	0	0	0	0
93	985593	Co	0	Control Group	0	S			2	2	1		2					2		2					2	1	1	PHQ-9	2	3	1474								0	0	0	0	0	0	0	0	0
94	985593	Co	0	Control Group	0	S			2	2	1		2					2		2					2	0	0	PHQ-9	2	3	1480								0	0	0	0	0	1	0	0	0
95	985593	Co	0	Control Group	0	S			2	2	1		2					2		2					2	2	2	PHQ-9	2	3	1486								0	0	0	0	0	0	0	0	0
96	985593	Co	0	Control Group	0	S			2	2	1			2				2			2				2	1	1	OLBI	3	3	1475																	2	2
97	985593	Co	0	Control Group	0	S			2	2	1			2				2			2				2	0	0	OLBI	3	3	1481																	2	2
98	985593	Co	0	Control Group	0	S			2	2	1			2				2			2				2	2	2	OLBI	3	3	1487																	2	3
99	985593	Co	0	Control Group	0	S			2	2	1				2			2				2			2	1	1	RS-14	4	3	1476
100	985593	Co	0	Control Group	0	S			2	2	1				2			2				2			2	0	0	RS-14	4	3	1482
101	985593	Co	0	Control Group	0	S			2	2	1				2			2				2			2	2	2	RS-14	4	3	1488
102	985593	Co	0	Control Group	0	S			2	2	1					2		2					2		2	1	1	UCLA LONELINESS	5	3	1477
103	985593	Co	0	Control Group	0	S			2	2	1					2		2					2		2	0	0	UCLA LONELINESS	5	3	1483
104	985593	Co	0	Control Group	0	S			2	2	1					2		2					2		2	2	2	UCLA LONELINESS	5	3	1489
105	985593	Co	0	Control Group	0	S			2	2	1						2	2						2	2	1	1	Resilience Building	6	3	1478
106	985593	Co	0	Control Group	0	S			2	2	1						2	2						2	2	0	0	Resilience Building	6	3	1484
107	985593	Co	0	Control Group	0	S			2	2	1						2	2						2	2	2	2	Resilience Building	6	3	1490
108	866839	Tr	1	Control Group	0	T	1	1	0	0	0	4						4	4						4	1	1	GAD-7	1	2	1491	0	0	0	0	0	0	0
109	866839	Tr	1	Treatment Group	1	T			0	0	0	4						4	4						4	2	2	GAD-7	1	2	1503	0	0	0	0	0	0	0
110	866839	Tr	1	Control Group	0	T			0	0	0		4					4		4					4	1	1	PHQ-9	2	2	1492								0	0	0	0	0	1	0	0	0
111	866839	Tr	1	Treatment Group	1	T			0	0	0		4					4		4					4	2	2	PHQ-9	2	2	1504								0	0	0	0	0	1	0	0	0
112	866839	Tr	1	Control Group	0	T			0	0	0			4				4			4				4	1	1	OLBI	3	2	1493																	2	3
113	866839	Tr	1	Treatment Group	1	T			0	0	0			4				4			4				4	2	2	OLBI	3	2	1505																	2	3
114	866839	Tr	1	Control Group	0	T			0	0	0				4			4				4			4	1	1	RS-14	4	2	1494
115	866839	Tr	1	Treatment Group	1	T			0	0	0				4			4				4			4	2	2	RS-14	4	2	1506
116	866839	Tr	1	Control Group	0	T			0	0	0					1		1					1		1	1	1	UCLA LONELINESS	5	2	1495
117	866839	Tr	1	Treatment Group	1	T			0	0	0					1		1					1		1	2	2	UCLA LONELINESS	5	2	1507
118	866839	Tr	1	Control Group	0	T			0	0	0						1	1						1	1	1	1	Resilience Building	6	2	1496
119	866839	Tr	1	Treatment Group	1	T			0	0	0						1	1						1	1	2	2	Resilience Building	6	2	1508
120	866839	Tr	1	Treatment Group	1	T		1	1	1							1	1						1	1	1	1	Resilience Building	6	1	1509
121	866839	Tr	1	Treatment Group	1	T			1	1		4						4	4						4	1	1	GAD-7	1	3	1510	1	0	1	1	0	1	1
122	866839	Tr	1	Treatment Group	1	T			1	1		4						4	4						4	0	0	GAD-7	1	3	1515	0	0	0	0	0	0	0
123	866839	Tr	1	Treatment Group	1	T			1	1		4						4	4						4	2	2	GAD-7	1	3	1520	0	0	0	0	0	0	0
124	866839	Tr	1	Treatment Group	1	T			1	1			4					4		4					4	1	1	PHQ-9	2	3	1511								1	1	0	1	0	1	0	0	0
125	866839	Tr	1	Treatment Group	1	T			1	1			4					4		4					4	0	0	PHQ-9	2	3	1516								0	0	0	1	0	1	0	0	0
126	866839	Tr	1	Treatment Group	1	T			1	1			4					4		4					4	2	2	PHQ-9	2	3	1521								0	0	0	0	0	3	0	0	0
127	866839	Tr	1	Treatment Group	1	T			1	1				4				4			4				4	1	1	OLBI	3	3	1512																	2	2
128	866839	Tr	1	Treatment Group	1	T			1	1				4				4			4				4	0	0	OLBI	3	3	1517																	2	3
129	866839	Tr	1	Treatment Group	1	T			1	1				4				4			4				4	2	2	OLBI	3	3	1522																	2	2
130	866839	Tr	1	Treatment Group	1	T			1	1					4			4				4			4	1	1	RS-14	4	3	1513
131	866839	Tr	1	Treatment Group	1	T			1	1					4			4				4			4	0	0	RS-14	4	3	1518
132	866839	Tr	1	Treatment Group	1	T			1	1					4			4				4			4	2	2	RS-14	4	3	1523
133	866839	Tr	1	Treatment Group	1	T			1	1						1		1					1		1	1	1	UCLA LONELINESS	5	3	1514
134	866839	Tr	1	Treatment Group	1	T			1	1						1		1					1		1	0	0	UCLA LONELINESS	5	3	1519
135	866839	Tr	1	Treatment Group	1	T			1	1						1		1					1		1	2	2	UCLA LONELINESS	5	3	1524
136	866839	Tr	1	Treatment Group	1	T		1	2	2	1	4						4	4						4	1	1	GAD-7	1	1	1525	0	0	0	0	0	0	0
137	866839	Tr	1	Treatment Group	1	T			2	2	1		4					4		4					4	1	1	PHQ-9	2	1	1526								0	0	0	0	0	0	0	0	0
138	866839	Tr	1	Treatment Group	1	T			2	2	1			4				4			4				4	1	1	OLBI	3	1	1527																	2	3
139	866839	Tr	1	Treatment Group	1	T			2	2	1				4			4				4			4	1	1	RS-14	4	1	1528
140	866839	Tr	1	Control Group	0	T		1	3	3		4						4	4						4	1	1	GAD-7	1	1	1497	1	0	1	0	0	0	0
141	866839	Tr	1	Control Group	0	T			3	3			4					4		4					4	1	1	PHQ-9	2	1	1498								0	0	0	0	0	0	0	0	0
142	866839	Tr	1	Control Group	0	T			3	3				4				4			4				4	1	1	OLBI	3	1	1499																	4	4
143	866839	Tr	1	Control Group	0	T			3	3					4			4				4			4	1	1	RS-14	4	1	1500
144	866839	Tr	1	Control Group	0	T			3	3						1		1					1		1	1	1	UCLA LONELINESS	5	1	1501
145	866839	Tr	1	Control Group	0	T			3	3							1	1						1	1	1	1	Resilience Building	6	1	1502
146	121455	Co	0	Control Group	0	S	1	1	0	0	0	0						0	0						0	1	1	GAD-7	1	2	1529	2	2	0	0	0	1	1
147	121455	Co	0	Control Group	0	S			0	0	0	0						0	0						0	2	2	GAD-7	1	2	1534	0	0	2	0	0	0	1
148	121455	Co	0	Control Group	0	S			0	0	0		0					0		0					0	1	1	PHQ-9	2	2	1530								2	0	1	1	0	2	1	0	0
149	121455	Co	0	Control Group	0	S			0	0	0		0					0		0					0	2	2	PHQ-9	2	2	1535								2	0	0	1	0	0	1	0	0
150	121455	Co	0	Control Group	0	S			0	0	0			0				0			0				0	1	1	OLBI	3	2	1531																	1	3
151	121455	Co	0	Control Group	0	S			0	0	0			0				0			0				0	2	2	OLBI	3	2	1536																	2	2
152	121455	Co	0	Control Group	0	S			0	0	0				0			0				0			0	1	1	RS-14	4	2	1532
153	121455	Co	0	Control Group	0	S			0	0	0				0			0				0			0	2	2	RS-14	4	2	1537
154	121455	Co	0	Control Group	0	S			0	0	0					0		0					0		0	1	1	UCLA LONELINESS	5	2	1533
155	121455	Co	0	Control Group	0	S			0	0	0					0		0					0		0	2	2	UCLA LONELINESS	5	2	1538
156	121455	Co	0	Control Group	0	S			0	0	0						0	0						0	0	1	1	Resilience Building	6	1	1539
157	401212	Co	0	Control Group	0	S	1	1	0	0	0	0						0	0						0	1	1	GAD-7	1	1	1540	0	1	0	0	0	0	0
158	401212	Co	0	Control Group	0	S			0	0	0		0					0		0					0	1	1	PHQ-9	2	1	1541								0	0	0	0	1	0	0	0	0
159	401212	Co	0	Control Group	0	S			0	0	0			0				0			0				0	1	1	OLBI	3	1	1542																	2	3
160	401212	Co	0	Control Group	0	S			0	0	0				0			0				0			0	1	1	RS-14	4	1	1543
161	401212	Co	0	Control Group	0	S			0	0	0					0		0					0		0	1	1	UCLA LONELINESS	5	1	1544
162	401212	Co	0	Control Group	0	S			0	0	0						0	0						0	0	1	1	Resilience Building	6	1	1545
163	970361	Tr	1	Treatment Group	1	S	1	1	0	0	0	4						4	4						4	1	1	GAD-7	1	4	1546	0	0	0	0	0	0	0
164	970361	Tr	1	Treatment Group	1	S			0	0	0	4						4	4						4	0	0	GAD-7	1	4	1551	0	0	0	0	0	0	0
165	970361	Tr	1	Treatment Group	1	S			0	0	0	4						4	4						4	0	0	GAD-7	1	4	1554	0	1	2	1	2	2	1
166	970361	Tr	1	Treatment Group	1	S			0	0	0	4						4	4						4	2	2	GAD-7	1	4	1555	1	1	1	1	0	2	1
167	970361	Tr	1	Treatment Group	1	S			0	0	0		4					4		4					4	1	1	PHQ-9	2	3	1547								0	0	0	0	0	0	0	0	0
168	970361	Tr	1	Treatment Group	1	S			0	0	0		4					4		4					4	0	0	PHQ-9	2	3	1552								0	0	0	0	0	0	0	0	0
169	970361	Tr	1	Treatment Group	1	S			0	0	0		4					4		4					4	2	2	PHQ-9	2	3	1556								3	1	1	2	0	0	2	1	1
170	970361	Tr	1	Treatment Group	1	S			0	0	0			4				4			4				4	1	1	OLBI	3	2	1548																	1	3
171	970361	Tr	1	Treatment Group	1	S			0	0	0			4				4			4				4	2	2	OLBI	3	2	1557																	2	3
172	970361	Tr	1	Treatment Group	1	S			0	0	0				4			4				4			4	1	1	RS-14	4	2	1549
173	970361	Tr	1	Treatment Group	1	S			0	0	0				4			4				4			4	2	2	RS-14	4	2	1558
174	970361	Tr	1	Treatment Group	1	S			0	0	0					4		4					4		4	1	1	UCLA LONELINESS	5	2	1550
175	970361	Tr	1	Treatment Group	1	S			0	0	0					4		4					4		4	2	2	UCLA LONELINESS	5	2	1559
176	970361	Tr	1	Treatment Group	1	S			0	0	0						4	4						4	4	1	1	Resilience Building	6	3	1553
177	970361	Tr	1	Treatment Group	1	S			0	0	0						4	4						4	4	0	0	Resilience Building	6	3	1560
178	970361	Tr	1	Treatment Group	1	S			0	0	0						4	4						4	4	2	2	Resilience Building	6	3	1561
179	970361	Tr	1	Treatment Group	1	S		1	1	1		4						4	4						4	1	1	GAD-7	1	2	1562	2	0	0	0	0	0	0
180	970361	Tr	1	Treatment Group	1	S			1	1		4						4	4						4	2	2	GAD-7	1	2	1568	0	0	0	0	0	0	0
181	970361	Tr	1	Treatment Group	1	S			1	1			4					4		4					4	1	1	PHQ-9	2	2	1563								0	0	0	0	0	0	0	0	0
182	970361	Tr	1	Treatment Group	1	S			1	1			4					4		4					4	2	2	PHQ-9	2	2	1569								0	0	0	0	0	0	0	0	0
183	970361	Tr	1	Treatment Group	1	S			1	1				4				4			4				4	1	1	OLBI	3	2	1564																	4	3
184	970361	Tr	1	Treatment Group	1	S			1	1				4				4			4				4	2	2	OLBI	3	2	1570																	3	2
185	970361	Tr	1	Treatment Group	1	S			1	1					4			4				4			4	1	1	RS-14	4	2	1565
186	970361	Tr	1	Treatment Group	1	S			1	1					4			4				4			4	2	2	RS-14	4	2	1571
187	970361	Tr	1	Treatment Group	1	S			1	1						4		4					4		4	1	1	UCLA LONELINESS	5	2	1566
188	970361	Tr	1	Treatment Group	1	S			1	1						4		4					4		4	2	2	UCLA LONELINESS	5	2	1572
189	970361	Tr	1	Treatment Group	1	S			1	1							4	4						4	4	1	1	Resilience Building	6	1	1567
190	970361	Tr	1	Treatment Group	1	S		1	2	2	1	4						4	4						4	1	1	GAD-7	1	1	1573	0	0	0	0	0	0	0
191	970361	Tr	1	Treatment Group	1	S			2	2	1		4					4		4					4	1	1	PHQ-9	2	1	1574								0	0	0	0	0	0	0	0	0
192	970361	Tr	1	Treatment Group	1	S			2	2	1			4				4			4				4	1	1	OLBI	3	1	1575																	3	2
193	970361	Tr	1	Treatment Group	1	S			2	2	1				4			4				4			4	1	1	RS-14	4	1	1576
194	970361	Tr	1	Treatment Group	1	S			2	2	1					4		4					4		4	1	1	UCLA LONELINESS	5	1	1577
195	970361	Tr	1	Treatment Group	1	S			2	2	1						4	4						4	4	1	1	Resilience Building	6	1	1578
196	970361	Tr	1	Treatment Group	1	S		1	3	3							4	4						4	4	1	1	Resilience Building	6	1	1579
197	970361	Tr	1	Treatment Group	1	S			3	3		4						4	4						4	1	1	GAD-7	1	4	1580	1	0	1	3	1	2	1
198	970361	Tr	1	Treatment Group	1	S			3	3		4						4	4						4	0	0	GAD-7	1	4	1585	1	1	2	2	0	1	2
199	970361	Tr	1	Treatment Group	1	S			3	3		4						4	4						4	0	0	GAD-7	1	4	1590	1	0	1	0	0	0	0
200	970361	Tr	1	Treatment Group	1	S			3	3		4						4	4						4	2	2	GAD-7	1	4	1595	0	0	0	0	0	0	0
201	970361	Tr	1	Treatment Group	1	S			3	3			4					4		4					4	1	1	PHQ-9	2	4	1581								1	1	3	1	1	1	1	3	2
202	970361	Tr	1	Treatment Group	1	S			3	3			4					4		4					4	0	0	PHQ-9	2	4	1586								1	1	2	1	2	2	1	1	1
203	970361	Tr	1	Treatment Group	1	S			3	3			4					4		4					4	0	0	PHQ-9	2	4	1591								0	0	0	0	0	0	0	0	0
204	970361	Tr	1	Treatment Group	1	S			3	3			4					4		4					4	2	2	PHQ-9	2	4	1596								0	0	0	0	0	0	0	0	0
205	970361	Tr	1	Treatment Group	1	S			3	3				4				4			4				4	1	1	OLBI	3	4	1582																	2	4
206	970361	Tr	1	Treatment Group	1	S			3	3				4				4			4				4	0	0	OLBI	3	4	1587																	2	4
207	970361	Tr	1	Treatment Group	1	S			3	3				4				4			4				4	0	0	OLBI	3	4	1592																	3	1
208	970361	Tr	1	Treatment Group	1	S			3	3				4				4			4				4	2	2	OLBI	3	4	1597																	3	2
209	970361	Tr	1	Treatment Group	1	S			3	3					4			4				4			4	1	1	RS-14	4	4	1583
210	970361	Tr	1	Treatment Group	1	S			3	3					4			4				4			4	0	0	RS-14	4	4	1588
211	970361	Tr	1	Treatment Group	1	S			3	3					4			4				4			4	0	0	RS-14	4	4	1593
212	970361	Tr	1	Treatment Group	1	S			3	3					4			4				4			4	2	2	RS-14	4	4	1598
213	970361	Tr	1	Treatment Group	1	S			3	3						4		4					4		4	1	1	UCLA LONELINESS	5	4	1584
214	970361	Tr	1	Treatment Group	1	S			3	3						4		4					4		4	0	0	UCLA LONELINESS	5	4	1589
215	970361	Tr	1	Treatment Group	1	S			3	3						4		4					4		4	0	0	UCLA LONELINESS	5	4	1594
216	970361	Tr	1	Treatment Group	1	S			3	3						4		4					4		4	2	2	UCLA LONELINESS	5	4	1599
217	919251	Tr	1	Treatment Group	1	S	1	1	0	0	0	2						2	2						2	1	1	GAD-7	1	3	1600	1	3	1	1	1	1	3
218	919251	Tr	1	Treatment Group	1	S			0	0	0	2						2	2						2	0	0	GAD-7	1	3	1601	1	1	1	1	0	1	1
219	919251	Tr	1	Treatment Group	1	S			0	0	0	2						2	2						2	2	2	GAD-7	1	3	1604	1	1	1	1	1	1	1
220	919251	Tr	1	Treatment Group	1	S			0	0	0		2					2		2					2	1	1	PHQ-9	2	1	1602								1	1	1	1	0	0	1	0	0
221	919251	Tr	1	Treatment Group	1	S			0	0	0			2				2			2				2	1	1	OLBI	3	1	1603																	2	3
222	919251	Tr	1	Treatment Group	1	S		1	2	2	1	2						2	2						2	1	1	GAD-7	1	1	1605	2	1	1	0	0	1	1
223	919251	Tr	1	Treatment Group	1	S			2	2	1		2					2		2					2	1	1	PHQ-9	2	1	1606								1	1	1	1	0	0	0	0	0
224	919251	Tr	1	Treatment Group	1	S			2	2	1			2				2			2				2	1	1	OLBI	3	1	1607																	4	3
225	919251	Tr	1	Treatment Group	1	S			2	2	1				0			0				0			0	1	1	RS-14	4	1	1608
226	919251	Tr	1	Treatment Group	1	S			2	2	1					0		0					0		0	1	1	UCLA LONELINESS	5	1	1609
227	919251	Tr	1	Treatment Group	1	S			2	2	1						0	0						0	0	1	1	Resilience Building	6	1	1610
228	919251	Tr	1	Treatment Group	1	S		1	3	3		2						2	2						2	1	1	GAD-7	1	4	1611	1	1	1	0	1	1	1
229	919251	Tr	1	Treatment Group	1	S			3	3		2						2	2						2	0	0	GAD-7	1	4	1616	1	1	1	0	0	1	1
230	919251	Tr	1	Treatment Group	1	S			3	3		2						2	2						2	0	0	GAD-7	1	4	19429	2	1	1	1	1	1	2
231	919251	Tr	1	Treatment Group	1	S			3	3		2						2	2						2	2	2	GAD-7	1	4	19431	1	1	1	2	1	1	1
232	919251	Tr	1	Treatment Group	1	S			3	3			2					2		2					2	1	1	PHQ-9	2	4	1612								1	2	1	1	0	0	1	1	0
233	919251	Tr	1	Treatment Group	1	S			3	3			2					2		2					2	0	0	PHQ-9	2	4	1617								1	1	1	1	0	0	0	1	0
234	919251	Tr	1	Treatment Group	1	S			3	3			2					2		2					2	0	0	PHQ-9	2	4	19430								1	2	1	3	1	0	1	0	0
235	919251	Tr	1	Treatment Group	1	S			3	3			2					2		2					2	2	2	PHQ-9	2	4	19432								0	1	1	1	0	0	1	0	0
236	919251	Tr	1	Treatment Group	1	S			3	3				2				2			2				2	1	1	OLBI	3	2	1613																	2	3
237	919251	Tr	1	Treatment Group	1	S			3	3				2				2			2				2	2	2	OLBI	3	2	1618																	2	3
238	919251	Tr	1	Treatment Group	1	S			3	3					0			0				0			0	1	1	RS-14	4	2	1614
239	919251	Tr	1	Treatment Group	1	S			3	3					0			0				0			0	2	2	RS-14	4	2	1619
240	919251	Tr	1	Treatment Group	1	S			3	3						0		0					0		0	1	1	UCLA LONELINESS	5	2	1615
241	919251	Tr	1	Treatment Group	1	S			3	3						0		0					0		0	2	2	UCLA LONELINESS	5	2	1620
242	619660	Co	0	Control Group	0	T	1	1	0	0	0	3						3	3						3	1	1	GAD-7	1	3	1621	2	2	3	2	0	2	1
243	619660	Co	0	Treatment Group	1	T			0	0	0	3						3	3						3	0	0	GAD-7	1	3	1627	1	2	1	0	0	1	1
244	619660	Co	0	Treatment Group	1	T			0	0	0	3						3	3						3	2	2	GAD-7	1	3	1631	1	1	2	0	0	1	1
245	619660	Co	0	Control Group	0	T			0	0	0		3					3		3					3	1	1	PHQ-9	2	3	1622								0	0	1	2	1	2	2	2	2
246	619660	Co	0	Treatment Group	1	T			0	0	0		3					3		3					3	0	0	PHQ-9	2	3	1628								0	0	0	1	1	1	0	0	0
247	619660	Co	0	Treatment Group	1	T			0	0	0		3					3		3					3	2	2	PHQ-9	2	3	1632								0	1	1	1	1	1	1	0	1
248	619660	Co	0	Control Group	0	T			0	0	0			3				3			3				3	1	1	OLBI	3	2	1623																	2	3
249	619660	Co	0	Treatment Group	1	T			0	0	0			3				3			3				3	2	2	OLBI	3	2	1629																	2	3
250	619660	Co	0	Control Group	0	T			0	0	0				3			3				3			3	1	1	RS-14	4	2	1624
251	619660	Co	0	Treatment Group	1	T			0	0	0				3			3				3			3	2	2	RS-14	4	2	1630
252	619660	Co	0	Control Group	0	T			0	0	0					2		2					2		2	1	1	UCLA LONELINESS	5	1	1625
253	619660	Co	0	Control Group	0	T			0	0	0						3	3						3	3	1	1	Resilience Building	6	1	1626
254	619660	Co	0	Treatment Group	1	T		1	1	1							3	3						3	3	1	1	Resilience Building	6	2	1633
255	619660	Co	0	Treatment Group	1	T			1	1		3						3	3						3	1	1	GAD-7	1	4	1634	1	1	0	1	0	1	0
256	619660	Co	0	Treatment Group	1	T			1	1		3						3	3						3	0	0	GAD-7	1	4	1637	0	0	1	1	0	1	0
257	619660	Co	0	Treatment Group	1	T			1	1		3						3	3						3	0	0	GAD-7	1	4	1641	0	0	1	0	0	0	1
258	619660	Co	0	Treatment Group	1	T			1	1		3						3	3						3	2	2	GAD-7	1	4	1645	0	0	0	0	0	1	0
259	619660	Co	0	Treatment Group	1	T			1	1			3					3		3					3	1	1	PHQ-9	2	4	1635								0	0	1	1	1	0	0	0	0
260	619660	Co	0	Treatment Group	1	T			1	1			3					3		3					3	0	0	PHQ-9	2	4	1638								1	0	0	0	1	0	1	0	0
261	619660	Co	0	Treatment Group	1	T			1	1			3					3		3					3	0	0	PHQ-9	2	4	1642								1	0	1	1	1	0	1	0	0
262	619660	Co	0	Treatment Group	1	T			1	1			3					3		3					3	2	2	PHQ-9	2	4	1646								0	0	1	0	1	0	0	0	0
263	619660	Co	0	Treatment Group	1	T			1	1				3				3			3				3	1	1	OLBI	3	3	1636																	2	3
264	619660	Co	0	Treatment Group	1	T			1	1				3				3			3				3	0	0	OLBI	3	3	1639																	2	3
265	619660	Co	0	Treatment Group	1	T			1	1				3				3			3				3	2	2	OLBI	3	3	1643																	1	1
266	619660	Co	0	Treatment Group	1	T			1	1					3			3				3			3	1	1	RS-14	4	2	1640
267	619660	Co	0	Treatment Group	1	T			1	1					3			3				3			3	2	2	RS-14	4	2	1644
268	619660	Co	0	Treatment Group	1	T			1	1							3	3						3	3	2	2	Resilience Building	6	2	1647
269	619660	Co	0	Treatment Group	1	T		1	2	2	1	3						3	3						3	1	1	GAD-7	1	3	1648	0	0	1	0	0	0	0
270	619660	Co	0	Treatment Group	1	T			2	2	1	3						3	3						3	0	0	GAD-7	1	3	1653	0	0	1	0	0	0	0
271	619660	Co	0	Control Group	0	T			2	2	1	3						3	3						3	2	2	GAD-7	1	3	1659	0	0	0	0	0	0	0
272	619660	Co	0	Treatment Group	1	T			2	2	1		3					3		3					3	1	1	PHQ-9	2	3	1649								0	0	0	0	0	0	0	0	0
273	619660	Co	0	Treatment Group	1	T			2	2	1		3					3		3					3	0	0	PHQ-9	2	3	1654								0	0	0	0	0	1	0	0	0
274	619660	Co	0	Control Group	0	T			2	2	1		3					3		3					3	2	2	PHQ-9	2	3	1660								0	0	0	0	0	0	0	0	0
275	619660	Co	0	Treatment Group	1	T			2	2	1			3				3			3				3	1	1	OLBI	3	3	1650																	2	3
276	619660	Co	0	Treatment Group	1	T			2	2	1			3				3			3				3	0	0	OLBI	3	3	1655																	1	3
277	619660	Co	0	Control Group	0	T			2	2	1			3				3			3				3	2	2	OLBI	3	3	1661																	2	3
278	619660	Co	0	Treatment Group	1	T			2	2	1				3			3				3			3	1	1	RS-14	4	3	1651
279	619660	Co	0	Treatment Group	1	T			2	2	1				3			3				3			3	0	0	RS-14	4	3	1656
280	619660	Co	0	Control Group	0	T			2	2	1				3			3				3			3	2	2	RS-14	4	3	1662
281	619660	Co	0	Treatment Group	1	T			2	2	1					2		2					2		2	1	1	UCLA LONELINESS	5	3	1652
282	619660	Co	0	Treatment Group	1	T			2	2	1					2		2					2		2	0	0	UCLA LONELINESS	5	3	1657
283	619660	Co	0	Control Group	0	T			2	2	1					2		2					2		2	2	2	UCLA LONELINESS	5	3	1663
284	619660	Co	0	Treatment Group	1	T			2	2	1						3	3						3	3	1	1	Resilience Building	6	2	1658
285	619660	Co	0	Control Group	0	T			2	2	1						3	3						3	3	2	2	Resilience Building	6	2	1664
286	845242	Co	0	Control Group	0	T	1	1	0	0	0	3						3	3						3	1	1	GAD-7	1	4	1665	1	1	0	0	0	0	0
287	845242	Co	0	Control Group	0	T			0	0	0	3						3	3						3	0	0	GAD-7	1	4	1671	0	0	0	0	0	0	0
288	845242	Co	0	Treatment Group	1	T			0	0	0	3						3	3						3	0	0	GAD-7	1	4	1672	0	0	1	0	0	0	0
289	845242	Co	0	Treatment Group	1	T			0	0	0	3						3	3						3	2	2	GAD-7	1	4	1676	0	0	0	0	0	0	0
290	845242	Co	0	Control Group	0	T			0	0	0		7					7		7					7	1	1	PHQ-9	2	2	1666								0	0	0	0	1	0	0	0	0
291	845242	Co	0	Treatment Group	1	T			0	0	0		7					7		7					7	2	2	PHQ-9	2	2	1673								0	0	0	0	0	0	0	0	0
292	845242	Co	0	Control Group	0	T			0	0	0			7				7			7				7	1	1	OLBI	3	2	1667																	1	2
293	845242	Co	0	Treatment Group	1	T			0	0	0			7				7			7				7	2	2	OLBI	3	2	1674																	2	2
294	845242	Co	0	Control Group	0	T			0	0	0				7			7				7			7	1	1	RS-14	4	1	1668
295	845242	Co	0	Control Group	0	T			0	0	0					7		7					7		7	1	1	UCLA LONELINESS	5	1	1669
296	845242	Co	0	Control Group	0	T			0	0	0						7	7						7	7	1	1	Resilience Building	6	2	1670
297	845242	Co	0	Treatment Group	1	T			0	0	0						7	7						7	7	2	2	Resilience Building	6	2	1675
298	845242	Co	0	Treatment Group	1	T		1	1	1							7	7						7	7	1	1	Resilience Building	6	3	1677
299	845242	Co	0	Control Group	0	T			1	1		3						3	3						3	1	1	GAD-7	1	1	1678	0	0	0	0	0	0	0
300	845242	Co	0	Control Group	0	T			1	1			7					7		7					7	1	1	PHQ-9	2	1	1679								0	0	0	0	0	0	0	0	0
301	845242	Co	0	Control Group	0	T			1	1				7				7			7				7	1	1	OLBI	3	1	1680																	2	2
302	845242	Co	0	Control Group	0	T			1	1					7			7				7			7	1	1	RS-14	4	1	1681
303	845242	Co	0	Control Group	0	T			1	1						7		7					7		7	1	1	UCLA LONELINESS	5	1	1682
304	845242	Co	0	Control Group	0	T			1	1							7	7						7	7	0	0	Resilience Building	6	3	1683
305	845242	Co	0	Treatment Group	1	T			1	1							7	7						7	7	2	2	Resilience Building	6	3	1684
306	845242	Co	0	Treatment Group	1	T		1	2	2	1	3						3	3						3	1	1	GAD-7	1	1	1685	0	0	0	0	0	0	0
307	517937	Tr	1	Treatment Group	1	S	1	1	0	0	0	2						2	2						2	1	1	GAD-7	1	1	1686	0	0	0	0	0	0	0
308	517937	Tr	1	Treatment Group	1	S			0	0	0		2					2		2					2	1	1	PHQ-9	2	1	1687								0	0	2	0	0	0	0	0	0
309	517937	Tr	1	Treatment Group	1	S			0	0	0			2				2			2				2	1	1	OLBI	3	1	1688																	1	2
310	517937	Tr	1	Treatment Group	1	S			0	0	0				2			2				2			2	1	1	RS-14	4	1	1689
311	517937	Tr	1	Treatment Group	1	S			0	0	0					0		0					0		0	1	1	UCLA LONELINESS	5	1	1690
312	517937	Tr	1	Treatment Group	1	S		1	2	2	1	2						2	2						2	1	1	GAD-7	1	1	1691	1	0	0	1	0	0	0
313	517937	Tr	1	Treatment Group	1	S			2	2	1		2					2		2					2	1	1	PHQ-9	2	1	1692								0	0	0	0	0	0	0	0	0
314	517937	Tr	1	Treatment Group	1	S			2	2	1			2				2			2				2	1	1	OLBI	3	1	1693																	2	1
315	517937	Tr	1	Treatment Group	1	S			2	2	1				2			2				2			2	1	1	RS-14	4	1	1694
316	355796	Tr	1	Treatment Group	1	S	1	1	0	0	0	3						3	3						3	1	1	GAD-7	1	1	1695	1	1	1	1	0	1	0
317	355796	Tr	1	Treatment Group	1	S			0	0	0		3					3		3					3	1	1	PHQ-9	2	1	1696								0	0	1	1	0	0	0	0	0
318	355796	Tr	1	Treatment Group	1	S			0	0	0			3				3			3				3	1	1	OLBI	3	1	1697																	2	4
319	355796	Tr	1	Treatment Group	1	S			0	0	0				3			3				3			3	1	1	RS-14	4	1	1698
320	355796	Tr	1	Treatment Group	1	S			0	0	0					7		7					7		7	1	1	UCLA LONELINESS	5	1	1699
321	355796	Tr	1	Treatment Group	1	S			0	0	0						0	0						0	0	1	1	Resilience Building	6	2	1700
322	355796	Tr	1	Treatment Group	1	S			0	0	0						0	0						0	0	2	2	Resilience Building	6	2	1701
323	355796	Tr	1	Treatment Group	1	S		1	1	1		3						3	3						3	1	1	GAD-7	1	2	1702	1	1	2	1	0	1	0
324	355796	Tr	1	Treatment Group	1	S			1	1		3						3	3						3	2	2	GAD-7	1	2	1707	1	1	1	0	0	1	0
325	355796	Tr	1	Treatment Group	1	S			1	1			3					3		3					3	1	1	PHQ-9	2	2	1703								0	0	1	1	0	0	1	0	0
326	355796	Tr	1	Treatment Group	1	S			1	1			3					3		3					3	2	2	PHQ-9	2	2	1708								0	0	1	1	0	0	0	0	0
327	355796	Tr	1	Treatment Group	1	S			1	1				3				3			3				3	1	1	OLBI	3	2	1704																	2	4
328	355796	Tr	1	Treatment Group	1	S			1	1				3				3			3				3	2	2	OLBI	3	2	1709																	2	4
329	355796	Tr	1	Treatment Group	1	S			1	1					3			3				3			3	1	1	RS-14	4	2	1705
330	355796	Tr	1	Treatment Group	1	S			1	1					3			3				3			3	2	2	RS-14	4	2	1710
331	355796	Tr	1	Treatment Group	1	S			1	1						7		7					7		7	1	1	UCLA LONELINESS	5	2	1706
332	355796	Tr	1	Treatment Group	1	S			1	1						7		7					7		7	2	2	UCLA LONELINESS	5	2	1711
333	355796	Tr	1	Treatment Group	1	S		1	2	2	1	3						3	3						3	1	1	GAD-7	1	1	1712	1	1	1	0	0	1	0
334	355796	Tr	1	Treatment Group	1	S			2	2	1		3					3		3					3	1	1	PHQ-9	2	1	1713								0	0	1	1	0	0	0	0	0
335	355796	Tr	1	Treatment Group	1	S			2	2	1			3				3			3				3	1	1	OLBI	3	1	1714																	4	3
336	355796	Tr	1	Treatment Group	1	S			2	2	1				3			3				3			3	1	1	RS-14	4	1	1715
337	870434	Tr	1	Treatment Group	1	S	1	1	0	0	0	2						2	2						2	1	1	GAD-7	1	3	1716	0	1	0	0	0	0	0
338	870434	Tr	1	Treatment Group	1	S			0	0	0	2						2	2						2	0	0	GAD-7	1	3	1720	0	0	0	0	0	0	0
339	870434	Tr	1	Treatment Group	1	S			0	0	0	2						2	2						2	2	2	GAD-7	1	3	1723	0	0	0	0	0	0	0
340	870434	Tr	1	Treatment Group	1	S			0	0	0		2					2		2					2	1	1	PHQ-9	2	3	1717								2	0	0	0	2	0	0	0	0
341	870434	Tr	1	Treatment Group	1	S			0	0	0		2					2		2					2	0	0	PHQ-9	2	3	1721								0	0	0	0	0	0	0	0	0
342	870434	Tr	1	Treatment Group	1	S			0	0	0		2					2		2					2	2	2	PHQ-9	2	3	1724								0	0	0	0	0	0	0	0	0
343	870434	Tr	1	Treatment Group	1	S			0	0	0			2				2			2				2	1	1	OLBI	3	3	1718																	2	3
344	870434	Tr	1	Treatment Group	1	S			0	0	0			2				2			2				2	0	0	OLBI	3	3	1722																	1	3
345	870434	Tr	1	Treatment Group	1	S			0	0	0			2				2			2				2	2	2	OLBI	3	3	1725																	4	1
346	870434	Tr	1	Treatment Group	1	S			0	0	0				2			2				2			2	1	1	RS-14	4	2	1719
347	870434	Tr	1	Treatment Group	1	S			0	0	0				2			2				2			2	2	2	RS-14	4	2	1726
348	870434	Tr	1	Treatment Group	1	S		1	2	2	1	2						2	2						2	1	1	GAD-7	1	3	1727	1	2	0	1	2	0	0
349	870434	Tr	1	Treatment Group	1	S			2	2	1	2						2	2						2	0	0	GAD-7	1	3	1731	0	0	0	0	0	0	0
350	870434	Tr	1	Treatment Group	1	S			2	2	1	2						2	2						2	2	2	GAD-7	1	3	1735	2	2	0	2	0	0	0
351	870434	Tr	1	Treatment Group	1	S			2	2	1		2					2		2					2	1	1	PHQ-9	2	3	1728								2	2	0	1	0	0	0	0	0
352	870434	Tr	1	Treatment Group	1	S			2	2	1		2					2		2					2	0	0	PHQ-9	2	3	1732								0	0	0	0	0	0	0	1	0
353	870434	Tr	1	Treatment Group	1	S			2	2	1		2					2		2					2	2	2	PHQ-9	2	3	1736								0	0	2	0	0	0	2	0	0
354	870434	Tr	1	Treatment Group	1	S			2	2	1			2				2			2				2	1	1	OLBI	3	2	1729																	3	3
355	870434	Tr	1	Treatment Group	1	S			2	2	1			2				2			2				2	2	2	OLBI	3	2	1733																	2	2
356	870434	Tr	1	Treatment Group	1	S			2	2	1				2			2				2			2	1	1	RS-14	4	1	1734
357	870434	Tr	1	Treatment Group	1	S			2	2	1						0	0						0	0	1	1	Resilience Building	6	1	1730
358	870434	Tr	1	Treatment Group	1	S		1	3	3		2						2	2						2	1	1	GAD-7	1	1	1737	0	0	2	0	0	0	0
359	870434	Tr	1	Treatment Group	1	S			3	3			2					2		2					2	1	1	PHQ-9	2	1	1738								2	0	0	0	0	0	2	0	0
360	870434	Tr	1	Treatment Group	1	S			3	3				2				2			2				2	1	1	OLBI	3	1	1739																	2	1
361	870434	Tr	1	Treatment Group	1	S			3	3					2			2				2			2	1	1	RS-14	4	1	1740
362	870434	Tr	1	Treatment Group	1	S			3	3						0		0					0		0	1	1	UCLA LONELINESS	5	1	1741
363	181506	Co	0	Control Group	0	S	1	1	0	0	0	3						3	3						3	1	1	GAD-7	1	1	1742	2	0	1	0	0	2	2
364	181506	Co	0	Control Group	0	S			0	0	0		3					3		3					3	1	1	PHQ-9	2	1	1743								2	0	0	0	2	2	0	0	0
365	181506	Co	0	Control Group	0	S			0	0	0			3				3			3				3	1	1	OLBI	3	1	1744																	2	4
366	181506	Co	0	Control Group	0	S			0	0	0				3			3				3			3	1	1	RS-14	4	1	1745
367	181506	Co	0	Control Group	0	S			0	0	0					3		3					3		3	1	1	UCLA LONELINESS	5	1	1746
368	181506	Co	0	Control Group	0	S			0	0	0						3	3						3	3	1	1	Resilience Building	6	1	1747
369	181506	Co	0	Control Group	0	S		1	1	1		3						3	3						3	1	1	GAD-7	1	1	1748	2	0	1	0	0	2	2
370	181506	Co	0	Control Group	0	S			1	1			3					3		3					3	1	1	PHQ-9	2	1	1749								2	2	0	2	1	1	0	0	0
371	181506	Co	0	Control Group	0	S			1	1				3				3			3				3	1	1	OLBI	3	1	1750																	2	3
372	181506	Co	0	Control Group	0	S			1	1					3			3				3			3	1	1	RS-14	4	1	1751
373	181506	Co	0	Control Group	0	S			1	1						3		3					3		3	1	1	UCLA LONELINESS	5	1	1752
374	181506	Co	0	Control Group	0	S			1	1							3	3						3	3	1	1	Resilience Building	6	1	1753
375	181506	Co	0	Control Group	0	S		1	2	2	1	3						3	3						3	1	1	GAD-7	1	3	1754	2	2	2	0	0	2	2
376	181506	Co	0	Control Group	0	S			2	2	1	3						3	3						3	0	0	GAD-7	1	3	1760	2	0	1	0	0	2	0
377	181506	Co	0	Control Group	0	S			2	2	1	3						3	3						3	2	2	GAD-7	1	3	1766	2	0	1	0	0	2	0
378	181506	Co	0	Control Group	0	S			2	2	1		3					3		3					3	1	1	PHQ-9	2	3	1755								2	2	2	2	2	2	0	0	0
379	181506	Co	0	Control Group	0	S			2	2	1		3					3		3					3	0	0	PHQ-9	2	3	1761								2	2	2	2	2	2	0	0	0
380	181506	Co	0	Control Group	0	S			2	2	1		3					3		3					3	2	2	PHQ-9	2	3	1767								0	0	1	1	1	2	0	0	0
381	181506	Co	0	Control Group	0	S			2	2	1			3				3			3				3	1	1	OLBI	3	3	1756																	2	3
382	181506	Co	0	Control Group	0	S			2	2	1			3				3			3				3	0	0	OLBI	3	3	1762																	2	2
383	181506	Co	0	Control Group	0	S			2	2	1			3				3			3				3	2	2	OLBI	3	3	1768																	2	3
384	181506	Co	0	Control Group	0	S			2	2	1				3			3				3			3	1	1	RS-14	4	3	1757
385	181506	Co	0	Control Group	0	S			2	2	1				3			3				3			3	0	0	RS-14	4	3	1763
386	181506	Co	0	Control Group	0	S			2	2	1				3			3				3			3	2	2	RS-14	4	3	1769
387	181506	Co	0	Control Group	0	S			2	2	1					3		3					3		3	1	1	UCLA LONELINESS	5	3	1758
388	181506	Co	0	Control Group	0	S			2	2	1					3		3					3		3	0	0	UCLA LONELINESS	5	3	1764
389	181506	Co	0	Control Group	0	S			2	2	1					3		3					3		3	2	2	UCLA LONELINESS	5	3	1770
390	181506	Co	0	Control Group	0	S			2	2	1						3	3						3	3	1	1	Resilience Building	6	3	1759
391	181506	Co	0	Control Group	0	S			2	2	1						3	3						3	3	0	0	Resilience Building	6	3	1765
392	181506	Co	0	Control Group	0	S			2	2	1						3	3						3	3	2	2	Resilience Building	6	3	1771
393	396840	Co	0	Control Group	0	S	1	1	0	0	0	2						2	2						2	1	1	GAD-7	1	1	1772	0	0	0	0	0	0	0
394	396840	Co	0	Control Group	0	S			0	0	0		2					2		2					2	1	1	PHQ-9	2	1	1773								0	0	0	0	0	0	0	0	0
395	396840	Co	0	Control Group	0	S			0	0	0			2				2			2				2	1	1	OLBI	3	1	1774																	2	2
396	396840	Co	0	Control Group	0	S			0	0	0				2			2				2			2	1	1	RS-14	4	1	1775
397	396840	Co	0	Control Group	0	S			0	0	0					2		2					2		2	1	1	UCLA LONELINESS	5	1	1776
398	396840	Co	0	Control Group	0	S			0	0	0						2	2						2	2	1	1	Resilience Building	6	1	1777
399	396840	Co	0	Control Group	0	S		1	2	2	1	2						2	2						2	1	1	GAD-7	1	4	1778	0	0	0	0	0	0	0
400	396840	Co	0	Control Group	0	S			2	2	1	2						2	2						2	0	0	GAD-7	1	4	1784	0	0	0	0	0	0	0
401	396840	Co	0	Control Group	0	S			2	2	1	2						2	2						2	0	0	GAD-7	1	4	1787	0	0	0	0	0	0	0
402	396840	Co	0	Control Group	0	S			2	2	1	2						2	2						2	2	2	GAD-7	1	4	1789	0	0	0	0	0	0	0
403	396840	Co	0	Control Group	0	S			2	2	1		2					2		2					2	1	1	PHQ-9	2	4	1779								0	0	0	0	0	0	0	0	0
404	396840	Co	0	Control Group	0	S			2	2	1		2					2		2					2	0	0	PHQ-9	2	4	1785								0	0	0	0	0	0	0	0	0
405	396840	Co	0	Control Group	0	S			2	2	1		2					2		2					2	0	0	PHQ-9	2	4	1788								0	0	0	0	0	0	0	0	0
406	396840	Co	0	Control Group	0	S			2	2	1		2					2		2					2	2	2	PHQ-9	2	4	1790								0	0	0	0	0	0	0	0	0
407	396840	Co	0	Control Group	0	S			2	2	1			2				2			2				2	1	1	OLBI	3	3	1780																	1	2
408	396840	Co	0	Control Group	0	S			2	2	1			2				2			2				2	0	0	OLBI	3	3	1786																	1	1
409	396840	Co	0	Control Group	0	S			2	2	1			2				2			2				2	2	2	OLBI	3	3	1791																	1	1
410	396840	Co	0	Control Group	0	S			2	2	1				2			2				2			2	1	1	RS-14	4	2	1781
411	396840	Co	0	Control Group	0	S			2	2	1				2			2				2			2	2	2	RS-14	4	2	1792
412	396840	Co	0	Control Group	0	S			2	2	1					2		2					2		2	1	1	UCLA LONELINESS	5	2	1782
413	396840	Co	0	Control Group	0	S			2	2	1					2		2					2		2	2	2	UCLA LONELINESS	5	2	1793
414	396840	Co	0	Control Group	0	S			2	2	1						2	2						2	2	1	1	Resilience Building	6	2	1783
415	396840	Co	0	Control Group	0	S			2	2	1						2	2						2	2	2	2	Resilience Building	6	2	1794
416	252858	Co	0	Control Group	0	S	1	1	0	0	0	2						2	2						2	1	1	GAD-7	1	5	1795	1	0	1	0	0	0	1
417	252858	Co	0	Control Group	0	S			0	0	0	2						2	2						2	0	0	GAD-7	1	5	1800	1	0	2	0	0	0	1
418	252858	Co	0	Control Group	0	S			0	0	0	2						2	2						2	0	0	GAD-7	1	5	1806	0	0	2	0	0	0	0
419	252858	Co	0	Control Group	0	S			0	0	0	2						2	2						2	0	0	GAD-7	1	5	1812	0	0	0	0	0	0	0
420	252858	Co	0	Control Group	0	S			0	0	0	2						2	2						2	2	2	GAD-7	1	5	1818	0	0	0	0	0	0	0
421	252858	Co	0	Control Group	0	S			0	0	0		2					2		2					2	1	1	PHQ-9	2	5	1796								0	2	0	2	0	0	2	0	0
422	252858	Co	0	Control Group	0	S			0	0	0		2					2		2					2	0	0	PHQ-9	2	5	1801								0	0	0	0	0	0	0	0	0
423	252858	Co	0	Control Group	0	S			0	0	0		2					2		2					2	0	0	PHQ-9	2	5	1807								0	0	0	1	0	0	0	0	0
424	252858	Co	0	Control Group	0	S			0	0	0		2					2		2					2	0	0	PHQ-9	2	5	1813								0	0	0	2	0	0	0	0	0
425	252858	Co	0	Control Group	0	S			0	0	0		2					2		2					2	2	2	PHQ-9	2	5	1819								0	0	0	0	0	0	0	0	0
426	252858	Co	0	Control Group	0	S			0	0	0			2				2			2				2	1	1	OLBI	3	5	1797																	3	4
427	252858	Co	0	Control Group	0	S			0	0	0			2				2			2				2	0	0	OLBI	3	5	1802																	2	4
428	252858	Co	0	Control Group	0	S			0	0	0			2				2			2				2	0	0	OLBI	3	5	1808																	2	3
429	252858	Co	0	Control Group	0	S			0	0	0			2				2			2				2	0	0	OLBI	3	5	1814																	2	2
430	252858	Co	0	Control Group	0	S			0	0	0			2				2			2				2	2	2	OLBI	3	5	1820																	3	2
431	252858	Co	0	Control Group	0	S			0	0	0				2			2				2			2	1	1	RS-14	4	5	1798
432	252858	Co	0	Control Group	0	S			0	0	0				2			2				2			2	0	0	RS-14	4	5	1803
433	252858	Co	0	Control Group	0	S			0	0	0				2			2				2			2	0	0	RS-14	4	5	1809
434	252858	Co	0	Control Group	0	S			0	0	0				2			2				2			2	0	0	RS-14	4	5	1815
435	252858	Co	0	Control Group	0	S			0	0	0				2			2				2			2	2	2	RS-14	4	5	1821
436	252858	Co	0	Control Group	0	S			0	0	0					2		2					2		2	1	1	UCLA LONELINESS	5	5	1799
437	252858	Co	0	Control Group	0	S			0	0	0					2		2					2		2	0	0	UCLA LONELINESS	5	5	1804
438	252858	Co	0	Control Group	0	S			0	0	0					2		2					2		2	0	0	UCLA LONELINESS	5	5	1810
439	252858	Co	0	Control Group	0	S			0	0	0					2		2					2		2	0	0	UCLA LONELINESS	5	5	1816
440	252858	Co	0	Control Group	0	S			0	0	0					2		2					2		2	2	2	UCLA LONELINESS	5	5	1822
441	252858	Co	0	Control Group	0	S			0	0	0						2	2						2	2	1	1	Resilience Building	6	4	1805
442	252858	Co	0	Control Group	0	S			0	0	0						2	2						2	2	0	0	Resilience Building	6	4	1811
443	252858	Co	0	Control Group	0	S			0	0	0						2	2						2	2	0	0	Resilience Building	6	4	1817
444	252858	Co	0	Control Group	0	S			0	0	0						2	2						2	2	2	2	Resilience Building	6	4	1823
445	252858	Co	0	Control Group	0	S		1	2	2	1	2						2	2						2	1	1	GAD-7	1	3	1824	0	0	0	0	0	0	0
446	252858	Co	0	Control Group	0	S			2	2	1	2						2	2						2	0	0	GAD-7	1	3	1826	0	0	0	0	0	0	0
447	252858	Co	0	Control Group	0	S			2	2	1	2						2	2						2	2	2	GAD-7	1	3	1832	0	0	0	0	0	0	0
448	252858	Co	0	Control Group	0	S			2	2	1		2					2		2					2	1	1	PHQ-9	2	3	1825								0	0	0	0	0	0	0	0	0
449	252858	Co	0	Control Group	0	S			2	2	1		2					2		2					2	0	0	PHQ-9	2	3	1827								0	0	0	0	0	0	0	0	0
450	252858	Co	0	Control Group	0	S			2	2	1		2					2		2					2	2	2	PHQ-9	2	3	1833								0	0	0	0	0	0	0	0	0
451	252858	Co	0	Control Group	0	S			2	2	1			2				2			2				2	1	1	OLBI	3	2	1828																	1	1
452	252858	Co	0	Control Group	0	S			2	2	1			2				2			2				2	2	2	OLBI	3	2	1834																	3	2
453	252858	Co	0	Control Group	0	S			2	2	1				2			2				2			2	1	1	RS-14	4	2	1829
454	252858	Co	0	Control Group	0	S			2	2	1				2			2				2			2	2	2	RS-14	4	2	1835
455	252858	Co	0	Control Group	0	S			2	2	1					2		2					2		2	1	1	UCLA LONELINESS	5	2	1830
456	252858	Co	0	Control Group	0	S			2	2	1					2		2					2		2	2	2	UCLA LONELINESS	5	2	1836
457	252858	Co	0	Control Group	0	S			2	2	1						2	2						2	2	1	1	Resilience Building	6	2	1831
458	252858	Co	0	Control Group	0	S			2	2	1						2	2						2	2	2	2	Resilience Building	6	2	1837
459	276903	Co	0	Control Group	0	T	1	1	0	0	0	2						2	2						2	1	1	GAD-7	1	2	1838	3	2	1	1	1	3	1
460	276903	Co	0	Control Group	0	T			0	0	0	2						2	2						2	2	2	GAD-7	1	2	1844	1	1	1	1	1	2	1
461	276903	Co	0	Control Group	0	T			0	0	0		2					2		2					2	1	1	PHQ-9	2	2	1839								1	2	1	0	1	1	0	0	0
462	276903	Co	0	Control Group	0	T			0	0	0		2					2		2					2	2	2	PHQ-9	2	2	1845								1	1	1	2	1	1	1	0	0
463	276903	Co	0	Control Group	0	T			0	0	0			2				2			2				2	1	1	OLBI	3	2	1840																	2	3
464	276903	Co	0	Control Group	0	T			0	0	0			2				2			2				2	2	2	OLBI	3	2	1846																	3	2
465	276903	Co	0	Control Group	0	T			0	0	0				2			2				2			2	1	1	RS-14	4	2	1841
466	276903	Co	0	Control Group	0	T			0	0	0				2			2				2			2	2	2	RS-14	4	2	1847
467	276903	Co	0	Control Group	0	T			0	0	0					2		2					2		2	1	1	UCLA LONELINESS	5	2	1842
468	276903	Co	0	Control Group	0	T			0	0	0					2		2					2		2	2	2	UCLA LONELINESS	5	2	1848
469	276903	Co	0	Control Group	0	T			0	0	0						2	2						2	2	1	1	Resilience Building	6	2	1843
470	276903	Co	0	Control Group	0	T			0	0	0						2	2						2	2	2	2	Resilience Building	6	2	1849
471	276903	Co	0	Treatment Group	1	T		1	2	2	1	2						2	2						2	1	1	GAD-7	1	5	1850	1	1	2	1	1	1	1
472	276903	Co	0	Treatment Group	1	T			2	2	1	2						2	2						2	0	0	GAD-7	1	5	1855	1	2	1	1	0	1	2
473	276903	Co	0	Treatment Group	1	T			2	2	1	2						2	2						2	0	0	GAD-7	1	5	1860	1	1	2	1	1	0	0
474	276903	Co	0	Treatment Group	1	T			2	2	1	2						2	2						2	0	0	GAD-7	1	5	1864	0	1	1	1	0	1	1
475	276903	Co	0	Control Group	0	T			2	2	1	2						2	2						2	2	2	GAD-7	1	5	1868	1	1	1	0	2	0	0
476	276903	Co	0	Treatment Group	1	T			2	2	1		2					2		2					2	1	1	PHQ-9	2	5	1851								2	1	0	1	1	1	2	2	0
477	276903	Co	0	Treatment Group	1	T			2	2	1		2					2		2					2	0	0	PHQ-9	2	5	1856								2	1	0	1	1	0	0	0	0
478	276903	Co	0	Treatment Group	1	T			2	2	1		2					2		2					2	0	0	PHQ-9	2	5	1861								0	1	0	1	1	0	0	0	0
479	276903	Co	0	Treatment Group	1	T			2	2	1		2					2		2					2	0	0	PHQ-9	2	5	1865								1	2	1	0	1	0	0	0	0
480	276903	Co	0	Control Group	0	T			2	2	1		2					2		2					2	2	2	PHQ-9	2	5	1869								0	0	0	1	1	0	0	0	0
481	276903	Co	0	Treatment Group	1	T			2	2	1			2				2			2				2	1	1	OLBI	3	5	1852																	2	3
482	276903	Co	0	Treatment Group	1	T			2	2	1			2				2			2				2	0	0	OLBI	3	5	1857																	2	3
483	276903	Co	0	Treatment Group	1	T			2	2	1			2				2			2				2	0	0	OLBI	3	5	1862																	2	3
484	276903	Co	0	Treatment Group	1	T			2	2	1			2				2			2				2	0	0	OLBI	3	5	1866																	2	3
485	276903	Co	0	Control Group	0	T			2	2	1			2				2			2				2	2	2	OLBI	3	5	1870																	2	3
486	276903	Co	0	Treatment Group	1	T			2	2	1				2			2				2			2	1	1	RS-14	4	5	1853
487	276903	Co	0	Treatment Group	1	T			2	2	1				2			2				2			2	0	0	RS-14	4	5	1858
488	276903	Co	0	Treatment Group	1	T			2	2	1				2			2				2			2	0	0	RS-14	4	5	1863
489	276903	Co	0	Treatment Group	1	T			2	2	1				2			2				2			2	0	0	RS-14	4	5	1867
490	276903	Co	0	Control Group	0	T			2	2	1				2			2				2			2	2	2	RS-14	4	5	1871
491	276903	Co	0	Treatment Group	1	T			2	2	1					2		2					2		2	1	1	UCLA LONELINESS	5	2	1854
492	276903	Co	0	Control Group	0	T			2	2	1					2		2					2		2	2	2	UCLA LONELINESS	5	2	1872
493	276903	Co	0	Treatment Group	1	T			2	2	1						2	2						2	2	1	1	Resilience Building	6	2	1859
494	276903	Co	0	Control Group	0	T			2	2	1						2	2						2	2	2	2	Resilience Building	6	2	1873
495	600885	Co	0	Control Group	0	S	1	1	2	0	0	0						0	0						0	1	1	GAD-7	1	1	1874	1	2	1	1	2	1	3
496	600885	Co	0	Control Group	0	S			2	0	0		0					0		0					0	1	1	PHQ-9	2	1	1875								1	1	0	1	3	1	1	1	0
497	600885	Co	0	Control Group	0	S			2	0	0			0				0			0				0	1	1	OLBI	3	1	1876																	2	3
498	600885	Co	0	Control Group	0	S			2	0	0				0			0				0			0	1	1	RS-14	4	1	1877
499	600885	Co	0	Control Group	0	S			2	0	0					0		0					0		0	1	1	UCLA LONELINESS	5	1	1878
500	600885	Co	0	Control Group	0	S			2	0	0						0	0						0	0	1	1	Resilience Building	6	1	1879
501	739123	Tr	1	Treatment Group	1	S	1	1	0	0	0	2						2	2						2	1	1	GAD-7	1	1	1880	1	3	3	0	1	1	1
502	739123	Tr	1	Treatment Group	1	S			0	0	0		2					2		2					2	1	1	PHQ-9	2	1	1881								0	1	1	2	1	2	1	0	0
503	739123	Tr	1	Treatment Group	1	S			0	0	0			2				2			2				2	1	1	OLBI	3	1	1882																	2	3
504	739123	Tr	1	Treatment Group	1	S			0	0	0				2			2				2			2	1	1	RS-14	4	1	1883
505	739123	Tr	1	Treatment Group	1	S		1	2	2	1	2						2	2						2	1	1	GAD-7	1	2	1884	1	0	2	0	0	1	2
506	739123	Tr	1	Treatment Group	1	S			2	2	1	2						2	2						2	2	2	GAD-7	1	2	1889	0	0	0	0	0	0	1
507	739123	Tr	1	Treatment Group	1	S			2	2	1		2					2		2					2	1	1	PHQ-9	2	2	1885								1	2	2	2	2	0	2	2	0
508	739123	Tr	1	Treatment Group	1	S			2	2	1		2					2		2					2	2	2	PHQ-9	2	2	1890								1	0	1	1	0	0	0	0	0
509	739123	Tr	1	Treatment Group	1	S			2	2	1			2				2			2				2	1	1	OLBI	3	2	1886																	2	3
510	739123	Tr	1	Treatment Group	1	S			2	2	1			2				2			2				2	2	2	OLBI	3	2	1891																	2	3
511	739123	Tr	1	Treatment Group	1	S			2	2	1				2			2				2			2	1	1	RS-14	4	2	1887
512	739123	Tr	1	Treatment Group	1	S			2	2	1				2			2				2			2	2	2	RS-14	4	2	1892
513	739123	Tr	1	Treatment Group	1	S			2	2	1					0		0					0		0	1	1	UCLA LONELINESS	5	2	1888
514	739123	Tr	1	Treatment Group	1	S			2	2	1					0		0					0		0	2	2	UCLA LONELINESS	5	2	1893
515	338719	Co	0	Control Group	0	S	1	1	2	0	0	0						0	0						0	1	1	GAD-7	1	2	1894	0	0	0	0	0	0	0
516	338719	Co	0	Control Group	0	S			2	0	0	0						0	0						0	2	2	GAD-7	1	2	1900	0	0	0	0	0	0	0
517	338719	Co	0	Control Group	0	S			2	0	0		0					0		0					0	1	1	PHQ-9	2	2	1895								3	1	0	0	0	1	0	0	0
518	338719	Co	0	Control Group	0	S			2	0	0		0					0		0					0	2	2	PHQ-9	2	2	1901								0	0	0	0	0	0	0	0	0
519	338719	Co	0	Control Group	0	S			2	0	0			0				0			0				0	1	1	OLBI	3	2	1896																	1	4
520	338719	Co	0	Control Group	0	S			2	0	0			0				0			0				0	2	2	OLBI	3	2	1902																	1	3
521	338719	Co	0	Control Group	0	S			2	0	0				0			0				0			0	1	1	RS-14	4	2	1897
522	338719	Co	0	Control Group	0	S			2	0	0				0			0				0			0	2	2	RS-14	4	2	1903
523	338719	Co	0	Control Group	0	S			2	0	0					0		0					0		0	1	1	UCLA LONELINESS	5	2	1898
524	338719	Co	0	Control Group	0	S			2	0	0					0		0					0		0	2	2	UCLA LONELINESS	5	2	1904
525	338719	Co	0	Control Group	0	S			2	0	0						0	0						0	0	1	1	Resilience Building	6	2	1899
526	338719	Co	0	Control Group	0	S			2	0	0						0	0						0	0	2	2	Resilience Building	6	2	1905
527	106665	Co	0	Control Group	0	S	1	1	0	0	0	2						2	2						2	1	1	GAD-7	1	1	1906	0	0	0	1	0	1	0
528	106665	Co	0	Control Group	0	S			0	0	0		2					2		2					2	1	1	PHQ-9	2	1	1907								0	0	0	1	0	1	0	0	0
529	106665	Co	0	Control Group	0	S			0	0	0			2				2			2				2	1	1	OLBI	3	1	1908																	2	3
530	106665	Co	0	Control Group	0	S			0	0	0				2			2				2			2	1	1	RS-14	4	1	1909
531	106665	Co	0	Control Group	0	S			0	0	0					2		2					2		2	1	1	UCLA LONELINESS	5	1	1910
532	106665	Co	0	Control Group	0	S			0	0	0						2	2						2	2	1	1	Resilience Building	6	1	1911
533	106665	Co	0	Control Group	0	S		1	2	2	1	2						2	2						2	1	1	GAD-7	1	1	1912	1	0	1	1	0	0	0
534	106665	Co	0	Control Group	0	S			2	2	1		2					2		2					2	1	1	PHQ-9	2	1	1913								0	0	0	1	0	0	1	0	0
535	106665	Co	0	Control Group	0	S			2	2	1			2				2			2				2	1	1	OLBI	3	1	1914																	2	3
536	106665	Co	0	Control Group	0	S			2	2	1				2			2				2			2	1	1	RS-14	4	1	1915
537	106665	Co	0	Control Group	0	S			2	2	1					2		2					2		2	1	1	UCLA LONELINESS	5	1	1916
538	106665	Co	0	Control Group	0	S			2	2	1						2	2						2	2	1	1	Resilience Building	6	1	1917
539	240885	Co	0	Control Group	0	S	1	1	0	0	0	0						0	0						0	1	1	GAD-7	1	1	1918	1	1	3	1	1	1	1
540	240885	Co	0	Control Group	0	S			0	0	0		0					0		0					0	1	1	PHQ-9	2	1	1919								0	1	1	1	1	1	1	1	1
541	240885	Co	0	Control Group	0	S			0	0	0			0				0			0				0	1	1	OLBI	3	1	1920																	3	3
542	240885	Co	0	Control Group	0	S			0	0	0				0			0				0			0	1	1	RS-14	4	1	1921
543	240885	Co	0	Control Group	0	S			0	0	0					0		0					0		0	1	1	UCLA LONELINESS	5	1	1922
544	240885	Co	0	Control Group	0	S			0	0	0						0	0						0	0	1	1	Resilience Building	6	1	1923
545	662018	Co	0	Control Group	0	S	1	1	0	0	0	2						2	2						2	1	1	GAD-7	1	1	1924	0	0	0	0	0	0	0
546	662018	Co	0	Control Group	0	S			0	0	0		2					2		2					2	1	1	PHQ-9	2	1	1925								3	0	0	3	0	0	3	1	0
547	662018	Co	0	Control Group	0	S			0	0	0			2				2			2				2	1	1	OLBI	3	1	1926																	2	3
548	662018	Co	0	Control Group	0	S			0	0	0				2			2				2			2	1	1	RS-14	4	1	1927
549	662018	Co	0	Control Group	0	S			0	0	0					2		2					2		2	1	1	UCLA LONELINESS	5	1	1928
550	662018	Co	0	Control Group	0	S			0	0	0						2	2						2	2	1	1	Resilience Building	6	1	1929
551	662018	Co	0	Control Group	0	S		1	2	2	1	2						2	2						2	1	1	GAD-7	1	2	1930	1	1	1	0	1	1	1
552	662018	Co	0	Control Group	0	S			2	2	1	2						2	2						2	2	2	GAD-7	1	2	1936	1	1	1	1	1	1	1
553	662018	Co	0	Control Group	0	S			2	2	1		2					2		2					2	1	1	PHQ-9	2	2	1931								1	1	1	1	1	1	1	1	0
554	662018	Co	0	Control Group	0	S			2	2	1		2					2		2					2	2	2	PHQ-9	2	2	1937								1	1	1	1	1	1	0	1	1
555	662018	Co	0	Control Group	0	S			2	2	1			2				2			2				2	1	1	OLBI	3	2	1932																	2	3
556	662018	Co	0	Control Group	0	S			2	2	1			2				2			2				2	2	2	OLBI	3	2	1938																	2	3
557	662018	Co	0	Control Group	0	S			2	2	1				2			2				2			2	1	1	RS-14	4	2	1933
558	662018	Co	0	Control Group	0	S			2	2	1				2			2				2			2	2	2	RS-14	4	2	1939
559	662018	Co	0	Control Group	0	S			2	2	1					2		2					2		2	1	1	UCLA LONELINESS	5	2	1934
560	662018	Co	0	Control Group	0	S			2	2	1					2		2					2		2	2	2	UCLA LONELINESS	5	2	1940
561	662018	Co	0	Control Group	0	S			2	2	1						2	2						2	2	1	1	Resilience Building	6	2	1935
562	662018	Co	0	Control Group	0	S			2	2	1						2	2						2	2	2	2	Resilience Building	6	2	1941
563	606802	Tr	1	Treatment Group	1	S	1	1	0	0	0	3						3	3						3	1	1	GAD-7	1	4	1942	2	2	0	0	0	0	0
564	606802	Tr	1	Treatment Group	1	S			0	0	0	3						3	3						3	0	0	GAD-7	1	4	1944	0	0	1	0	0	0	0
565	606802	Tr	1	Treatment Group	1	S			0	0	0	3						3	3						3	0	0	GAD-7	1	4	1949	1	0	0	0	0	1	0
566	606802	Tr	1	Treatment Group	1	S			0	0	0	3						3	3						3	2	2	GAD-7	1	4	1950	0	0	1	0	0	0	0
567	606802	Tr	1	Treatment Group	1	S			0	0	0		3					3		3					3	1	1	PHQ-9	2	2	1943								1	0	0	1	0	0	1	0	0
568	606802	Tr	1	Treatment Group	1	S			0	0	0		3					3		3					3	2	2	PHQ-9	2	2	1945								0	0	0	0	0	0	0	0	0
569	606802	Tr	1	Treatment Group	1	S			0	0	0			3				3			3				3	1	1	OLBI	3	1	1946																	2	1
570	606802	Tr	1	Treatment Group	1	S			0	0	0				3			3				3			3	1	1	RS-14	4	1	1947
571	606802	Tr	1	Treatment Group	1	S			0	0	0						3	3						3	3	1	1	Resilience Building	6	1	1948
572	606802	Tr	1	Treatment Group	1	S		1	1	1							3	3						3	3	1	1	Resilience Building	6	1	1951
573	606802	Tr	1	Treatment Group	1	S			1	1		3						3	3						3	1	1	GAD-7	1	1	1952	1	0	1	0	0	0	0
574	606802	Tr	1	Treatment Group	1	S			1	1			3					3		3					3	1	1	PHQ-9	2	1	1953								1	0	0	0	0	0	0	0	0
575	606802	Tr	1	Treatment Group	1	S			1	1				3				3			3				3	1	1	OLBI	3	1	1954																	4	3
576	606802	Tr	1	Treatment Group	1	S			1	1					3			3				3			3	1	1	RS-14	4	1	1955
577	606802	Tr	1	Treatment Group	1	S		1	2	2	1						3	3						3	3	1	1	Resilience Building	6	2	1956
578	606802	Tr	1	Treatment Group	1	S			2	2	1	3						3	3						3	1	1	GAD-7	1	10	1957	0	0	1	0	0	0	0
579	606802	Tr	1	Treatment Group	1	S			2	2	1	3						3	3						3	0	0	GAD-7	1	10	1959	0	0	0	1	0	0	0
580	606802	Tr	1	Treatment Group	1	S			2	2	1	3						3	3						3	0	0	GAD-7	1	10	1961	0	0	1	0	0	0	0
581	606802	Tr	1	Treatment Group	1	S			2	2	1	3						3	3						3	0	0	GAD-7	1	10	1964	0	0	1	0	0	0	0
582	606802	Tr	1	Treatment Group	1	S			2	2	1	3						3	3						3	0	0	GAD-7	1	10	1966	1	0	1	0	0	0	0
583	606802	Tr	1	Treatment Group	1	S			2	2	1	3						3	3						3	0	0	GAD-7	1	10	1969	0	0	0	1	0	1	0
584	606802	Tr	1	Treatment Group	1	S			2	2	1	3						3	3						3	0	0	GAD-7	1	10	1971	0	1	1	0	0	0	0
585	606802	Tr	1	Treatment Group	1	S			2	2	1	3						3	3						3	0	0	GAD-7	1	10	1976	0	1	0	0	0	0	0
586	606802	Tr	1	Treatment Group	1	S			2	2	1	3						3	3						3	0	0	GAD-7	1	10	1977	0	0	0	0	0	0	2
587	606802	Tr	1	Treatment Group	1	S			2	2	1	3						3	3						3	2	2	GAD-7	1	10	1979	0	0	0	1	0	0	0
588	606802	Tr	1	Treatment Group	1	S			2	2	1		3					3		3					3	1	1	PHQ-9	2	9	1958								0	0	0	0	0	0	1	0	0
589	606802	Tr	1	Treatment Group	1	S			2	2	1		3					3		3					3	0	0	PHQ-9	2	9	1960								0	0	0	1	0	0	0	0	0
590	606802	Tr	1	Treatment Group	1	S			2	2	1		3					3		3					3	0	0	PHQ-9	2	9	1962								0	0	0	1	0	0	1	0	0
591	606802	Tr	1	Treatment Group	1	S			2	2	1		3					3		3					3	0	0	PHQ-9	2	9	1965								0	0	0	0	0	0	0	0	0
592	606802	Tr	1	Treatment Group	1	S			2	2	1		3					3		3					3	0	0	PHQ-9	2	9	1967								0	0	0	0	0	0	0	0	0
593	606802	Tr	1	Treatment Group	1	S			2	2	1		3					3		3					3	0	0	PHQ-9	2	9	1970								0	0	0	0	0	0	0	0	0
594	606802	Tr	1	Treatment Group	1	S			2	2	1		3					3		3					3	0	0	PHQ-9	2	9	1972								1	0	0	0	0	0	0	0	0
595	606802	Tr	1	Treatment Group	1	S			2	2	1		3					3		3					3	0	0	PHQ-9	2	9	1978								0	0	0	0	0	0	1	0	0
596	606802	Tr	1	Treatment Group	1	S			2	2	1		3					3		3					3	2	2	PHQ-9	2	9	1980								0	0	0	0	0	0	0	0	0
597	606802	Tr	1	Treatment Group	1	S			2	2	1			3				3			3				3	1	1	OLBI	3	4	1963																	1	3
598	606802	Tr	1	Treatment Group	1	S			2	2	1			3				3			3				3	0	0	OLBI	3	4	1968																	1	3
599	606802	Tr	1	Treatment Group	1	S			2	2	1			3				3			3				3	0	0	OLBI	3	4	1973																	1	2
600	606802	Tr	1	Treatment Group	1	S			2	2	1			3				3			3				3	2	2	OLBI	3	4	1981																	1	2
601	606802	Tr	1	Treatment Group	1	S			2	2	1				3			3				3			3	1	1	RS-14	4	2	1974
602	606802	Tr	1	Treatment Group	1	S			2	2	1				3			3				3			3	2	2	RS-14	4	2	1982
603	606802	Tr	1	Treatment Group	1	S			2	2	1						3	3						3	3	2	2	Resilience Building	6	2	1975
604	348157	Co	0	Control Group	0	T	1	1	0	0	0	2						2	2						2	1	1	GAD-7	1	2	1983	0	0	0	0	0	0	0
605	348157	Co	0	Treatment Group	1	T			0	0	0	2						2	2						2	2	2	GAD-7	1	2	1989	0	0	0	2	0	0	0
606	348157	Co	0	Control Group	0	T			0	0	0		2					2		2					2	1	1	PHQ-9	2	2	1984								0	0	0	0	0	0	0	0	0
607	348157	Co	0	Treatment Group	1	T			0	0	0		2					2		2					2	2	2	PHQ-9	2	2	1990								0	0	0	0	0	0	0	0	0
608	348157	Co	0	Control Group	0	T			0	0	0			2				2			2				2	1	1	OLBI	3	2	1985																	2	3
609	348157	Co	0	Treatment Group	1	T			0	0	0			2				2			2				2	2	2	OLBI	3	2	1991																	2	3
610	348157	Co	0	Control Group	0	T			0	0	0				2			2				2			2	1	1	RS-14	4	2	1986
611	348157	Co	0	Treatment Group	1	T			0	0	0				2			2				2			2	2	2	RS-14	4	2	1992
612	348157	Co	0	Control Group	0	T			0	0	0					2		2					2		2	1	1	UCLA LONELINESS	5	2	1987
613	348157	Co	0	Treatment Group	1	T			0	0	0					2		2					2		2	2	2	UCLA LONELINESS	5	2	1993
614	348157	Co	0	Control Group	0	T			0	0	0						2	2						2	2	1	1	Resilience Building	6	2	1988
615	348157	Co	0	Treatment Group	1	T			0	0	0						2	2						2	2	2	2	Resilience Building	6	2	1994
616	348157	Co	0	Treatment Group	1	T		1	2	2	1	2						2	2						2	1	1	GAD-7	1	2	1995	1	0	1	0	0	1	0
617	348157	Co	0	Control Group	0	T			2	2	1	2						2	2						2	2	2	GAD-7	1	2	1996	0	0	0	0	0	0	0
618	348157	Co	0	Control Group	0	T			2	2	1		2					2		2					2	1	1	PHQ-9	2	1	1997								0	0	0	0	0	0	0	0	0
619	348157	Co	0	Control Group	0	T			2	2	1			2				2			2				2	1	1	OLBI	3	1	1998																	1	3
620	348157	Co	0	Control Group	0	T			2	2	1				2			2				2			2	1	1	RS-14	4	1	1999
621	348157	Co	0	Control Group	0	T			2	2	1					2		2					2		2	1	1	UCLA LONELINESS	5	1	2000
622	348157	Co	0	Control Group	0	T			2	2	1						2	2						2	2	1	1	Resilience Building	6	1	2001
623	804577	Co	0	Control Group	0	S	1	1	0	0	0	3						3	3						3	1	1	GAD-7	1	1	2002	1	0	0	0	0	0	1
624	804577	Co	0	Control Group	0	S			0	0	0		3					3		3					3	1	1	PHQ-9	2	1	2003								0	0	0	0	0	0	0	0	0
625	804577	Co	0	Control Group	0	S			0	0	0			3				3			3				3	1	1	OLBI	3	1	2004																	2	3
626	804577	Co	0	Control Group	0	S			0	0	0				3			3				3			3	1	1	RS-14	4	1	2005
627	804577	Co	0	Control Group	0	S			0	0	0					3		3					3		3	1	1	UCLA LONELINESS	5	1	2006
628	804577	Co	0	Control Group	0	S			0	0	0						3	3						3	3	1	1	Resilience Building	6	1	2007
629	804577	Co	0	Control Group	0	S		1	1	1		3						3	3						3	1	1	GAD-7	1	1	2008	1	0	0	1	0	0	0
630	804577	Co	0	Control Group	0	S			1	1			3					3		3					3	1	1	PHQ-9	2	1	2009								0	0	0	0	0	0	0	0	0
631	804577	Co	0	Control Group	0	S			1	1				3				3			3				3	1	1	OLBI	3	1	2010																	3	3
632	804577	Co	0	Control Group	0	S			1	1					3			3				3			3	1	1	RS-14	4	1	2011
633	804577	Co	0	Control Group	0	S			1	1						3		3					3		3	1	1	UCLA LONELINESS	5	1	2012
634	804577	Co	0	Control Group	0	S			1	1							3	3						3	3	1	1	Resilience Building	6	1	2013
635	804577	Co	0	Control Group	0	S		1	2	2	1	3						3	3						3	1	1	GAD-7	1	4	2014	1	0	0	1	0	0	0
636	804577	Co	0	Control Group	0	S			2	2	1	3						3	3						3	0	0	GAD-7	1	4	2020	2	0	0	2	0	0	0
637	804577	Co	0	Control Group	0	S			2	2	1	3						3	3						3	0	0	GAD-7	1	4	2026	3	0	0	3	0	0	0
638	804577	Co	0	Control Group	0	S			2	2	1	3						3	3						3	2	2	GAD-7	1	4	2032	3	0	0	3	0	0	0
639	804577	Co	0	Control Group	0	S			2	2	1		3					3		3					3	1	1	PHQ-9	2	4	2015								0	0	0	0	0	0	0	0	0
640	804577	Co	0	Control Group	0	S			2	2	1		3					3		3					3	0	0	PHQ-9	2	4	2021								1	0	0	0	0	0	0	0	0
641	804577	Co	0	Control Group	0	S			2	2	1		3					3		3					3	0	0	PHQ-9	2	4	2027								0	0	0	0	0	0	0	0	0
642	804577	Co	0	Control Group	0	S			2	2	1		3					3		3					3	2	2	PHQ-9	2	4	2033								0	0	0	0	0	0	0	0	0
643	804577	Co	0	Control Group	0	S			2	2	1			3				3			3				3	1	1	OLBI	3	4	2016																	2	3
644	804577	Co	0	Control Group	0	S			2	2	1			3				3			3				3	0	0	OLBI	3	4	2022																	2	3
645	804577	Co	0	Control Group	0	S			2	2	1			3				3			3				3	0	0	OLBI	3	4	2028																	2	3
646	804577	Co	0	Control Group	0	S			2	2	1			3				3			3				3	2	2	OLBI	3	4	2034																	2	3
647	804577	Co	0	Control Group	0	S			2	2	1				3			3				3			3	1	1	RS-14	4	4	2017
648	804577	Co	0	Control Group	0	S			2	2	1				3			3				3			3	0	0	RS-14	4	4	2023
649	804577	Co	0	Control Group	0	S			2	2	1				3			3				3			3	0	0	RS-14	4	4	2029
650	804577	Co	0	Control Group	0	S			2	2	1				3			3				3			3	2	2	RS-14	4	4	2035
651	804577	Co	0	Control Group	0	S			2	2	1					3		3					3		3	1	1	UCLA LONELINESS	5	4	2018
652	804577	Co	0	Control Group	0	S			2	2	1					3		3					3		3	0	0	UCLA LONELINESS	5	4	2024
653	804577	Co	0	Control Group	0	S			2	2	1					3		3					3		3	0	0	UCLA LONELINESS	5	4	2030
654	804577	Co	0	Control Group	0	S			2	2	1					3		3					3		3	2	2	UCLA LONELINESS	5	4	2036
655	804577	Co	0	Control Group	0	S			2	2	1						3	3						3	3	1	1	Resilience Building	6	4	2019
656	804577	Co	0	Control Group	0	S			2	2	1						3	3						3	3	0	0	Resilience Building	6	4	2025
657	804577	Co	0	Control Group	0	S			2	2	1						3	3						3	3	0	0	Resilience Building	6	4	2031
658	804577	Co	0	Control Group	0	S			2	2	1						3	3						3	3	2	2	Resilience Building	6	4	2037
659	497182	Co	0	Control Group	0	S	1	1	0	0	0	2						2	2						2	1	1	GAD-7	1	1	2038	2	1	2	2	1	1	1
660	497182	Co	0	Control Group	0	S			0	0	0		2					2		2					2	1	1	PHQ-9	2	1	2039								1	1	1	2	3	2	1	1	0
661	497182	Co	0	Control Group	0	S			0	0	0			2				2			2				2	1	1	OLBI	3	1	2040																	3	3
662	497182	Co	0	Control Group	0	S			0	0	0				2			2				2			2	1	1	RS-14	4	1	2041
663	497182	Co	0	Control Group	0	S			0	0	0					2		2					2		2	1	1	UCLA LONELINESS	5	1	2042
664	497182	Co	0	Control Group	0	S			0	0	0						2	2						2	2	1	1	Resilience Building	6	1	2043
665	497182	Co	0	Control Group	0	S		1	2	2	1	2						2	2						2	1	1	GAD-7	1	1	2044	3	2	1	2	1	1	2
666	497182	Co	0	Control Group	0	S			2	2	1		2					2		2					2	1	1	PHQ-9	2	1	2045								1	2	2	3	3	3	2	1	2
667	497182	Co	0	Control Group	0	S			2	2	1			2				2			2				2	1	1	OLBI	3	1	2046																	2	4
668	497182	Co	0	Control Group	0	S			2	2	1				2			2				2			2	1	1	RS-14	4	1	2047
669	497182	Co	0	Control Group	0	S			2	2	1					2		2					2		2	1	1	UCLA LONELINESS	5	1	2048
670	497182	Co	0	Control Group	0	S			2	2	1						2	2						2	2	1	1	Resilience Building	6	1	2049
671	874521	Tr	1	Treatment Group	1	S	1	1	0	0	0	3						3	3						3	1	1	GAD-7	1	4	2050	1	0	1	1	0	1	1
672	874521	Tr	1	Treatment Group	1	S			0	0	0	3						3	3						3	0	0	GAD-7	1	4	2055	1	0	1	0	0	0	0
673	874521	Tr	1	Treatment Group	1	S			0	0	0	3						3	3						3	0	0	GAD-7	1	4	2059	0	0	0	0	0	0	0
674	874521	Tr	1	Treatment Group	1	S			0	0	0	3						3	3						3	2	2	GAD-7	1	4	2063	0	0	0	0	0	0	0
675	874521	Tr	1	Treatment Group	1	S			0	0	0		3					3		3					3	1	1	PHQ-9	2	4	2051								0	1	1	0	0	1	0	0	0
676	874521	Tr	1	Treatment Group	1	S			0	0	0		3					3		3					3	0	0	PHQ-9	2	4	2056								0	0	0	0	0	0	0	0	0
677	874521	Tr	1	Treatment Group	1	S			0	0	0		3					3		3					3	0	0	PHQ-9	2	4	2060								1	1	0	1	0	1	0	0	0
678	874521	Tr	1	Treatment Group	1	S			0	0	0		3					3		3					3	2	2	PHQ-9	2	4	2064								0	0	0	0	0	0	0	0	0
679	874521	Tr	1	Treatment Group	1	S			0	0	0			3				3			3				3	1	1	OLBI	3	4	2052																	3	3
680	874521	Tr	1	Treatment Group	1	S			0	0	0			3				3			3				3	0	0	OLBI	3	4	2057																	4	3
681	874521	Tr	1	Treatment Group	1	S			0	0	0			3				3			3				3	0	0	OLBI	3	4	2061																	4	3
682	874521	Tr	1	Treatment Group	1	S			0	0	0			3				3			3				3	2	2	OLBI	3	4	2065																	2	3
683	874521	Tr	1	Treatment Group	1	S			0	0	0				3			3				3			3	1	1	RS-14	4	4	2053
684	874521	Tr	1	Treatment Group	1	S			0	0	0				3			3				3			3	0	0	RS-14	4	4	2058
685	874521	Tr	1	Treatment Group	1	S			0	0	0				3			3				3			3	0	0	RS-14	4	4	2062
686	874521	Tr	1	Treatment Group	1	S			0	0	0				3			3				3			3	2	2	RS-14	4	4	2066
687	874521	Tr	1	Treatment Group	1	S			0	0	0					2		2					2		2	1	1	UCLA LONELINESS	5	1	2054
688	874521	Tr	1	Treatment Group	1	S		1	1	1		3						3	3						3	1	1	GAD-7	1	1	2067	0	0	0	0	0	0	0
689	874521	Tr	1	Treatment Group	1	S			1	1			3					3		3					3	1	1	PHQ-9	2	1	2068								0	0	0	0	0	0	0	0	0
690	874521	Tr	1	Treatment Group	1	S			1	1				3				3			3				3	1	1	OLBI	3	1	2069																	4	1
691	874521	Tr	1	Treatment Group	1	S			1	1					3			3				3			3	1	1	RS-14	4	1	2070
692	874521	Tr	1	Treatment Group	1	S			1	1							0	0						0	0	1	1	Resilience Building	6	1	2071
693	874521	Tr	1	Treatment Group	1	S		1	2	2	1	3						3	3						3	1	1	GAD-7	1	19	2072	2	2	0	1	0	0	1
694	874521	Tr	1	Treatment Group	1	S			2	2	1	3						3	3						3	0	0	GAD-7	1	19	2076	0	0	0	0	0	0	0
695	874521	Tr	1	Treatment Group	1	S			2	2	1	3						3	3						3	0	0	GAD-7	1	19	2080	0	0	0	0	0	0	0
696	874521	Tr	1	Treatment Group	1	S			2	2	1	3						3	3						3	0	0	GAD-7	1	19	2084	0	0	0	1	1	0	0
697	874521	Tr	1	Treatment Group	1	S			2	2	1	3						3	3						3	0	0	GAD-7	1	19	2088	0	0	0	0	0	0	0
698	874521	Tr	1	Treatment Group	1	S			2	2	1	3						3	3						3	0	0	GAD-7	1	19	2092	0	0	0	0	0	0	0
699	874521	Tr	1	Treatment Group	1	S			2	2	1	3						3	3						3	0	0	GAD-7	1	19	2096	1	1	1	0	0	1	0
700	874521	Tr	1	Treatment Group	1	S			2	2	1	3						3	3						3	0	0	GAD-7	1	19	2100	0	0	0	0	0	0	0
701	874521	Tr	1	Treatment Group	1	S			2	2	1	3						3	3						3	0	0	GAD-7	1	19	2104	1	0	1	0	0	0	0
702	874521	Tr	1	Treatment Group	1	S			2	2	1	3						3	3						3	0	0	GAD-7	1	19	2108	0	0	0	0	0	0	0
703	874521	Tr	1	Treatment Group	1	S			2	2	1	3						3	3						3	0	0	GAD-7	1	19	2112	1	1	1	1	0	0	1
704	874521	Tr	1	Treatment Group	1	S			2	2	1	3						3	3						3	0	0	GAD-7	1	19	2116	0	0	0	0	0	0	0
705	874521	Tr	1	Treatment Group	1	S			2	2	1	3						3	3						3	0	0	GAD-7	1	19	2120	0	0	0	0	0	0	0
706	874521	Tr	1	Treatment Group	1	S			2	2	1	3						3	3						3	0	0	GAD-7	1	19	2124	0	0	0	0	0	0	0
707	874521	Tr	1	Treatment Group	1	S			2	2	1	3						3	3						3	0	0	GAD-7	1	19	2128	0	0	0	0	0	0	0
708	874521	Tr	1	Treatment Group	1	S			2	2	1	3						3	3						3	0	0	GAD-7	1	19	2132	0	0	0	0	0	0	0
709	874521	Tr	1	Treatment Group	1	S			2	2	1	3						3	3						3	0	0	GAD-7	1	19	2136	0	0	0	0	0	0	0
710	874521	Tr	1	Treatment Group	1	S			2	2	1	3						3	3						3	0	0	GAD-7	1	19	2140	0	0	0	0	0	0	0
711	874521	Tr	1	Treatment Group	1	S			2	2	1	3						3	3						3	2	2	GAD-7	1	19	2145	0	0	1	0	0	0	0
712	874521	Tr	1	Treatment Group	1	S			2	2	1		3					3		3					3	1	1	PHQ-9	2	19	2073								0	0	0	0	0	0	0	0	0
713	874521	Tr	1	Treatment Group	1	S			2	2	1		3					3		3					3	0	0	PHQ-9	2	19	2077								0	0	0	0	0	0	0	0	0
714	874521	Tr	1	Treatment Group	1	S			2	2	1		3					3		3					3	0	0	PHQ-9	2	19	2081								0	0	0	0	0	0	0	0	0
715	874521	Tr	1	Treatment Group	1	S			2	2	1		3					3		3					3	0	0	PHQ-9	2	19	2085								0	0	0	0	0	0	0	0	0
716	874521	Tr	1	Treatment Group	1	S			2	2	1		3					3		3					3	0	0	PHQ-9	2	19	2089								0	0	0	0	0	0	0	0	0
717	874521	Tr	1	Treatment Group	1	S			2	2	1		3					3		3					3	0	0	PHQ-9	2	19	2093								0	0	0	0	0	0	0	0	0
718	874521	Tr	1	Treatment Group	1	S			2	2	1		3					3		3					3	0	0	PHQ-9	2	19	2097								0	0	0	0	0	0	0	0	0
719	874521	Tr	1	Treatment Group	1	S			2	2	1		3					3		3					3	0	0	PHQ-9	2	19	2101								0	0	0	0	0	0	0	0	0
720	874521	Tr	1	Treatment Group	1	S			2	2	1		3					3		3					3	0	0	PHQ-9	2	19	2105								0	0	0	0	0	0	0	0	0
721	874521	Tr	1	Treatment Group	1	S			2	2	1		3					3		3					3	0	0	PHQ-9	2	19	2109								0	0	0	0	0	0	0	0	0
722	874521	Tr	1	Treatment Group	1	S			2	2	1		3					3		3					3	0	0	PHQ-9	2	19	2113								0	0	0	0	1	0	0	0	0
723	874521	Tr	1	Treatment Group	1	S			2	2	1		3					3		3					3	0	0	PHQ-9	2	19	2117								0	0	0	0	0	0	0	0	0
724	874521	Tr	1	Treatment Group	1	S			2	2	1		3					3		3					3	0	0	PHQ-9	2	19	2121								0	0	0	0	0	0	0	0	0
725	874521	Tr	1	Treatment Group	1	S			2	2	1		3					3		3					3	0	0	PHQ-9	2	19	2125								0	0	0	0	0	0	0	0	0
726	874521	Tr	1	Treatment Group	1	S			2	2	1		3					3		3					3	0	0	PHQ-9	2	19	2129								0	0	0	0	0	0	0	0	0
727	874521	Tr	1	Treatment Group	1	S			2	2	1		3					3		3					3	0	0	PHQ-9	2	19	2133								0	0	0	0	0	0	0	0	0
728	874521	Tr	1	Treatment Group	1	S			2	2	1		3					3		3					3	0	0	PHQ-9	2	19	2137								0	0	0	0	0	0	0	0	0
729	874521	Tr	1	Treatment Group	1	S			2	2	1		3					3		3					3	0	0	PHQ-9	2	19	2141								0	0	0	0	0	0	0	0	0
730	874521	Tr	1	Treatment Group	1	S			2	2	1		3					3		3					3	2	2	PHQ-9	2	19	2146								0	0	0	0	0	0	0	0	0
731	874521	Tr	1	Treatment Group	1	S			2	2	1			3				3			3				3	1	1	OLBI	3	19	2074																	3	2
732	874521	Tr	1	Treatment Group	1	S			2	2	1			3				3			3				3	0	0	OLBI	3	19	2078																	1	3
733	874521	Tr	1	Treatment Group	1	S			2	2	1			3				3			3				3	0	0	OLBI	3	19	2082																	3	2
734	874521	Tr	1	Treatment Group	1	S			2	2	1			3				3			3				3	0	0	OLBI	3	19	2086																	2	2
735	874521	Tr	1	Treatment Group	1	S			2	2	1			3				3			3				3	0	0	OLBI	3	19	2090																	2	1
736	874521	Tr	1	Treatment Group	1	S			2	2	1			3				3			3				3	0	0	OLBI	3	19	2094																	2	1
737	874521	Tr	1	Treatment Group	1	S			2	2	1			3				3			3				3	0	0	OLBI	3	19	2098																	3	3
738	874521	Tr	1	Treatment Group	1	S			2	2	1			3				3			3				3	0	0	OLBI	3	19	2102																	3	3
739	874521	Tr	1	Treatment Group	1	S			2	2	1			3				3			3				3	0	0	OLBI	3	19	2106																	3	2
740	874521	Tr	1	Treatment Group	1	S			2	2	1			3				3			3				3	0	0	OLBI	3	19	2110																	3	2
741	874521	Tr	1	Treatment Group	1	S			2	2	1			3				3			3				3	0	0	OLBI	3	19	2114																	4	2
742	874521	Tr	1	Treatment Group	1	S			2	2	1			3				3			3				3	0	0	OLBI	3	19	2118																	3	2
743	874521	Tr	1	Treatment Group	1	S			2	2	1			3				3			3				3	0	0	OLBI	3	19	2122																	3	2
744	874521	Tr	1	Treatment Group	1	S			2	2	1			3				3			3				3	0	0	OLBI	3	19	2126																	3	2
745	874521	Tr	1	Treatment Group	1	S			2	2	1			3				3			3				3	0	0	OLBI	3	19	2130																	2	2
746	874521	Tr	1	Treatment Group	1	S			2	2	1			3				3			3				3	0	0	OLBI	3	19	2134																	2	3
747	874521	Tr	1	Treatment Group	1	S			2	2	1			3				3			3				3	0	0	OLBI	3	19	2138																	2	3
748	874521	Tr	1	Treatment Group	1	S			2	2	1			3				3			3				3	0	0	OLBI	3	19	2142																	3	2
749	874521	Tr	1	Treatment Group	1	S			2	2	1			3				3			3				3	2	2	OLBI	3	19	2147																	2	3
750	874521	Tr	1	Treatment Group	1	S			2	2	1				3			3				3			3	1	1	RS-14	4	19	2075
751	874521	Tr	1	Treatment Group	1	S			2	2	1				3			3				3			3	0	0	RS-14	4	19	2079
752	874521	Tr	1	Treatment Group	1	S			2	2	1				3			3				3			3	0	0	RS-14	4	19	2083
753	874521	Tr	1	Treatment Group	1	S			2	2	1				3			3				3			3	0	0	RS-14	4	19	2087
754	874521	Tr	1	Treatment Group	1	S			2	2	1				3			3				3			3	0	0	RS-14	4	19	2091
755	874521	Tr	1	Treatment Group	1	S			2	2	1				3			3				3			3	0	0	RS-14	4	19	2095
756	874521	Tr	1	Treatment Group	1	S			2	2	1				3			3				3			3	0	0	RS-14	4	19	2099
757	874521	Tr	1	Treatment Group	1	S			2	2	1				3			3				3			3	0	0	RS-14	4	19	2103
758	874521	Tr	1	Treatment Group	1	S			2	2	1				3			3				3			3	0	0	RS-14	4	19	2107
759	874521	Tr	1	Treatment Group	1	S			2	2	1				3			3				3			3	0	0	RS-14	4	19	2111
760	874521	Tr	1	Treatment Group	1	S			2	2	1				3			3				3			3	0	0	RS-14	4	19	2115
761	874521	Tr	1	Treatment Group	1	S			2	2	1				3			3				3			3	0	0	RS-14	4	19	2119
762	874521	Tr	1	Treatment Group	1	S			2	2	1				3			3				3			3	0	0	RS-14	4	19	2123
763	874521	Tr	1	Treatment Group	1	S			2	2	1				3			3				3			3	0	0	RS-14	4	19	2127
764	874521	Tr	1	Treatment Group	1	S			2	2	1				3			3				3			3	0	0	RS-14	4	19	2131
765	874521	Tr	1	Treatment Group	1	S			2	2	1				3			3				3			3	0	0	RS-14	4	19	2135
766	874521	Tr	1	Treatment Group	1	S			2	2	1				3			3				3			3	0	0	RS-14	4	19	2139
767	874521	Tr	1	Treatment Group	1	S			2	2	1				3			3				3			3	0	0	RS-14	4	19	2143
768	874521	Tr	1	Treatment Group	1	S			2	2	1				3			3				3			3	2	2	RS-14	4	19	2148
769	874521	Tr	1	Treatment Group	1	S			2	2	1					2		2					2		2	1	1	UCLA LONELINESS	5	2	2144
770	874521	Tr	1	Treatment Group	1	S			2	2	1					2		2					2		2	2	2	UCLA LONELINESS	5	2	2149
771	725808	Tr	1	Treatment Group	1	S	1	1	0	0	0	1						1	1						1	1	1	GAD-7	1	3	2150	2	0	2	0	0	1	0
772	725808	Tr	1	Treatment Group	1	S			0	0	0	1						1	1						1	0	0	GAD-7	1	3	2151	0	2	2	1	0	0	0
773	725808	Tr	1	Treatment Group	1	S			0	0	0	1						1	1						1	2	2	GAD-7	1	3	2157	0	0	0	0	0	0	0
774	725808	Tr	1	Treatment Group	1	S			0	0	0		0					0		0					0	1	1	PHQ-9	2	2	2152								2	1	1	0	0	0	1	0	0
775	725808	Tr	1	Treatment Group	1	S			0	0	0		0					0		0					0	2	2	PHQ-9	2	2	2153								0	2	2	0	0	0	1	0	0
776	725808	Tr	1	Treatment Group	1	S			0	0	0			0				0			0				0	1	1	OLBI	3	1	2154																	2	3
777	725808	Tr	1	Treatment Group	1	S			0	0	0				0			0				0			0	1	1	RS-14	4	1	2155
778	725808	Tr	1	Treatment Group	1	S			0	0	0					0		0					0		0	1	1	UCLA LONELINESS	5	1	2156
779	725808	Tr	1	Treatment Group	1	S		1	3	3		1						1	1						1	1	1	GAD-7	1	1	2158	0	0	0	0	0	0	0
780	414742	Tr	1	Treatment Group	1	S	1	1	0	0	0	2						2	2						2	1	1	GAD-7	1	2	138	0	0	0	0	0	0	0
781	414742	Tr	1	Treatment Group	1	S			0	0	0	2						2	2						2	2	2	GAD-7	1	2	144	0	0	0	0	0	0	0
782	414742	Tr	1	Treatment Group	1	S			0	0	0		2					2		2					2	1	1	PHQ-9	2	2	139								0	0	0	2	0	0	0	0	0
783	414742	Tr	1	Treatment Group	1	S			0	0	0		2					2		2					2	2	2	PHQ-9	2	2	145								0	0	0	0	0	0	0	0	0
784	414742	Tr	1	Treatment Group	1	S			0	0	0			2				2			2				2	1	1	OLBI	3	2	140																	2	1
785	414742	Tr	1	Treatment Group	1	S			0	0	0			2				2			2				2	2	2	OLBI	3	2	146																	2	2
786	414742	Tr	1	Treatment Group	1	S			0	0	0				2			2				2			2	1	1	RS-14	4	2	141
787	414742	Tr	1	Treatment Group	1	S			0	0	0				2			2				2			2	2	2	RS-14	4	2	147
788	414742	Tr	1	Treatment Group	1	S			0	0	0					2		2					2		2	1	1	UCLA LONELINESS	5	2	142
789	414742	Tr	1	Treatment Group	1	S			0	0	0					2		2					2		2	2	2	UCLA LONELINESS	5	2	148
790	414742	Tr	1	Treatment Group	1	S			0	0	0						2	2						2	2	1	1	Resilience Building	6	3	143
791	414742	Tr	1	Treatment Group	1	S			0	0	0						2	2						2	2	0	0	Resilience Building	6	3	149
792	414742	Tr	1	Treatment Group	1	S			0	0	0						2	2						2	2	2	2	Resilience Building	6	3	150
793	414742	Tr	1	Treatment Group	1	S		1	2	2	1	2						2	2						2	1	1	GAD-7	1	3	151	1	0	1	1	0	0	1
794	414742	Tr	1	Treatment Group	1	S			2	2	1	2						2	2						2	0	0	GAD-7	1	3	156	1	1	1	0	0	0	0
795	414742	Tr	1	Treatment Group	1	S			2	2	1	2						2	2						2	2	2	GAD-7	1	3	160	2	0	2	0	0	0	2
796	414742	Tr	1	Treatment Group	1	S			2	2	1		2					2		2					2	1	1	PHQ-9	2	3	152								0	0	0	1	0	1	0	0	0
797	414742	Tr	1	Treatment Group	1	S			2	2	1		2					2		2					2	0	0	PHQ-9	2	3	157								0	0	0	1	0	0	0	0	0
798	414742	Tr	1	Treatment Group	1	S			2	2	1		2					2		2					2	2	2	PHQ-9	2	3	161								2	0	2	0	0	0	0	0	0
799	414742	Tr	1	Treatment Group	1	S			2	2	1			2				2			2				2	1	1	OLBI	3	3	153																	4	3
800	414742	Tr	1	Treatment Group	1	S			2	2	1			2				2			2				2	0	0	OLBI	3	3	158																	2	4
801	414742	Tr	1	Treatment Group	1	S			2	2	1			2				2			2				2	2	2	OLBI	3	3	162																	2	1
802	414742	Tr	1	Treatment Group	1	S			2	2	1				2			2				2			2	1	1	RS-14	4	2	154
803	414742	Tr	1	Treatment Group	1	S			2	2	1				2			2				2			2	2	2	RS-14	4	2	163
804	414742	Tr	1	Treatment Group	1	S			2	2	1					2		2					2		2	1	1	UCLA LONELINESS	5	1	155
805	414742	Tr	1	Treatment Group	1	S			2	2	1						2	2						2	2	1	1	Resilience Building	6	1	159
806	708562	Co	0	Control Group	0	S		1	1	1		5						5	5						5	1	1	GAD-7	1	1	2165	0	0	0	0	0	1	0
807	708562	Co	0	Control Group	0	S			1	1			5					5		5					5	1	1	PHQ-9	2	1	2166								3	0	0	1	0	1	0	0	0
808	708562	Co	0	Control Group	0	S			1	1				5				5			5				5	1	1	OLBI	3	1	2167																	4	3
809	708562	Co	0	Control Group	0	S			1	1					5			5				5			5	1	1	RS-14	4	1	2168
810	708562	Co	0	Control Group	0	S			1	1						5		5					5		5	1	1	UCLA LONELINESS	5	1	2169
811	708562	Co	0	Control Group	0	S			1	1							5	5						5	5	1	1	Resilience Building	6	1	2170
812	708562	Co	0	Control Group	0	S	1	1	2	2	1	5						5	5						5	1	1	GAD-7	1	1	2159	0	0	0	0	0	0	0
813	708562	Co	0	Control Group	0	S			2	2	1		5					5		5					5	1	1	PHQ-9	2	1	2160								0	0	0	0	0	0	0	0	0
814	708562	Co	0	Control Group	0	S			2	2	1			5				5			5				5	1	1	OLBI	3	1	2161																	2	3
815	708562	Co	0	Control Group	0	S			2	2	1				5			5				5			5	1	1	RS-14	4	1	2162
816	708562	Co	0	Control Group	0	S			2	2	1					5		5					5		5	1	1	UCLA LONELINESS	5	1	2163
817	708562	Co	0	Control Group	0	S			2	2	1						5	5						5	5	1	1	Resilience Building	6	1	2164
818	323723	Tr	1	Control Group	0	T	1	1	2	0	0	0						0	0						0	0	0	GAD-7	1	4	2171	1	1	2	2	0	0	3
819	323723	Tr	1	Treatment Group	1	T			2	0	0	0						0	0						0	1	1	GAD-7	1	4	2177	3	1	1	2	0	0	1
820	323723	Tr	1	Treatment Group	1	T			2	0	0	0						0	0						0	0	0	GAD-7	1	4	2182	1	0	3	0	0	0	0
821	323723	Tr	1	Treatment Group	1	T			2	0	0	0						0	0						0	2	2	GAD-7	1	4	2186	0	0	0	0	0	0	0
822	323723	Tr	1	Treatment Group	1	T			2	0	0		0					0		0					0	1	1	PHQ-9	2	4	2178								1	3	3	2	1	0	0	0	0
823	323723	Tr	1	Control Group	0	T			2	0	0		0					0		0					0	0	0	PHQ-9	2	4	2172								1	0	1	1	0	0	0	0	0
824	323723	Tr	1	Treatment Group	1	T			2	0	0		0					0		0					0	0	0	PHQ-9	2	4	2183								1	1	1	1	0	0	0	0	0
825	323723	Tr	1	Treatment Group	1	T			2	0	0		0					0		0					0	2	2	PHQ-9	2	4	2187								0	0	0	0	0	0	0	0	0
826	323723	Tr	1	Treatment Group	1	T			2	0	0			0				0			0				0	1	1	OLBI	3	4	2179																	2	3
827	323723	Tr	1	Control Group	0	T			2	0	0			0				0			0				0	0	0	OLBI	3	4	2173																	1	4
828	323723	Tr	1	Treatment Group	1	T			2	0	0			0				0			0				0	0	0	OLBI	3	4	2184																	2	3
829	323723	Tr	1	Treatment Group	1	T			2	0	0			0				0			0				0	2	2	OLBI	3	4	2188																	1	2
830	323723	Tr	1	Treatment Group	1	T			2	0	0				0			0				0			0	1	1	RS-14	4	4	2180
831	323723	Tr	1	Control Group	0	T			2	0	0				0			0				0			0	0	0	RS-14	4	4	2174
832	323723	Tr	1	Treatment Group	1	T			2	0	0				0			0				0			0	0	0	RS-14	4	4	2185
833	323723	Tr	1	Treatment Group	1	T			2	0	0				0			0				0			0	2	2	RS-14	4	4	2189
834	323723	Tr	1	Treatment Group	1	T			2	0	0					0		0					0		0	1	1	UCLA LONELINESS	5	2	2181
835	323723	Tr	1	Control Group	0	T			2	0	0					0		0					0		0	2	2	UCLA LONELINESS	5	2	2175
836	323723	Tr	1	Control Group	0	T			2	0	0						0	0						0	0	1	1	Resilience Building	6	1	2176
837	24392	Co	0	Control Group	0	S	1	1	0	0	0	3						3	3						3	1	1	GAD-7	1	7	2190	0	0	1	0	0	1	1
838	24392	Co	0	Control Group	0	S			0	0	0	3						3	3						3	0	0	GAD-7	1	7	2195	1	0	1	0	0	0	1
839	24392	Co	0	Control Group	0	S			0	0	0	3						3	3						3	0	0	GAD-7	1	7	2201	1	0	1	0	0	1	1
840	24392	Co	0	Control Group	0	S			0	0	0	3						3	3						3	0	0	GAD-7	1	7	2203	1	0	1	0	0	1	1
841	24392	Co	0	Control Group	0	S			0	0	0	3						3	3						3	0	0	GAD-7	1	7	2204	1	0	1	0	0	1	1
842	24392	Co	0	Control Group	0	S			0	0	0	3						3	3						3	0	0	GAD-7	1	7	2210	1	0	1	0	0	1	1
843	24392	Co	0	Control Group	0	S			0	0	0	3						3	3						3	2	2	GAD-7	1	7	2212	1	0	1	0	0	1	1
844	24392	Co	0	Control Group	0	S			0	0	0		3					3		3					3	1	1	PHQ-9	2	6	2191								0	0	0	0	0	0	0	0	0
845	24392	Co	0	Control Group	0	S			0	0	0		3					3		3					3	0	0	PHQ-9	2	6	2196								0	0	0	0	0	0	0	0	0
846	24392	Co	0	Control Group	0	S			0	0	0		3					3		3					3	0	0	PHQ-9	2	6	2202								0	0	0	0	0	0	0	0	0
847	24392	Co	0	Control Group	0	S			0	0	0		3					3		3					3	0	0	PHQ-9	2	6	2205								0	0	0	1	0	0	0	0	0
848	24392	Co	0	Control Group	0	S			0	0	0		3					3		3					3	0	0	PHQ-9	2	6	2211								0	0	0	1	0	0	0	0	0
849	24392	Co	0	Control Group	0	S			0	0	0		3					3		3					3	2	2	PHQ-9	2	6	2213								0	0	0	1	0	0	0	0	0
850	24392	Co	0	Control Group	0	S			0	0	0			3				3			3				3	1	1	OLBI	3	3	2192																	2	4
851	24392	Co	0	Control Group	0	S			0	0	0			3				3			3				3	0	0	OLBI	3	3	2197																	3	3
852	24392	Co	0	Control Group	0	S			0	0	0			3				3			3				3	2	2	OLBI	3	3	2206																	3	3
853	24392	Co	0	Control Group	0	S			0	0	0				3			3				3			3	1	1	RS-14	4	3	2193
854	24392	Co	0	Control Group	0	S			0	0	0				3			3				3			3	0	0	RS-14	4	3	2198
855	24392	Co	0	Control Group	0	S			0	0	0				3			3				3			3	2	2	RS-14	4	3	2207
856	24392	Co	0	Control Group	0	S			0	0	0					3		3					3		3	1	1	UCLA LONELINESS	5	3	2194
857	24392	Co	0	Control Group	0	S			0	0	0					3		3					3		3	0	0	UCLA LONELINESS	5	3	2199
858	24392	Co	0	Control Group	0	S			0	0	0					3		3					3		3	2	2	UCLA LONELINESS	5	3	2208
859	24392	Co	0	Control Group	0	S			0	0	0						3	3						3	3	1	1	Resilience Building	6	2	2200
860	24392	Co	0	Control Group	0	S			0	0	0						3	3						3	3	2	2	Resilience Building	6	2	2209
861	24392	Co	0	Control Group	0	S		1	1	1		3						3	3						3	1	1	GAD-7	1	2	2214	0	0	1	0	0	0	1
862	24392	Co	0	Control Group	0	S			1	1		3						3	3						3	2	2	GAD-7	1	2	2216	0	0	1	0	0	0	1
863	24392	Co	0	Control Group	0	S			1	1			3					3		3					3	1	1	PHQ-9	2	2	2215								0	0	0	0	0	0	0	0	0
864	24392	Co	0	Control Group	0	S			1	1			3					3		3					3	2	2	PHQ-9	2	2	2217								0	0	0	0	0	0	0	0	0
865	24392	Co	0	Control Group	0	S			1	1				3				3			3				3	1	1	OLBI	3	1	2218																	2	3
866	24392	Co	0	Control Group	0	S			1	1					3			3				3			3	1	1	RS-14	4	1	2219
867	24392	Co	0	Control Group	0	S			1	1						3		3					3		3	1	1	UCLA LONELINESS	5	1	2220
868	24392	Co	0	Control Group	0	S			1	1							3	3						3	3	1	1	Resilience Building	6	1	2221
869	24392	Co	0	Control Group	0	S		1	2	2	1	3						3	3						3	1	1	GAD-7	1	2	2222	0	0	0	0	0	0	0
870	24392	Co	0	Control Group	0	S			2	2	1	3						3	3						3	2	2	GAD-7	1	2	2225	0	0	0	0	0	0	0
871	24392	Co	0	Control Group	0	S			2	2	1		3					3		3					3	1	1	PHQ-9	2	2	2223								0	0	0	0	0	0	0	0	0
872	24392	Co	0	Control Group	0	S			2	2	1		3					3		3					3	2	2	PHQ-9	2	2	2226								0	0	0	0	0	0	0	0	0
873	24392	Co	0	Control Group	0	S			2	2	1			3				3			3				3	1	1	OLBI	3	2	2224																	1	3
874	24392	Co	0	Control Group	0	S			2	2	1			3				3			3				3	2	2	OLBI	3	2	2227																	2	3
875	24392	Co	0	Control Group	0	S			2	2	1				3			3				3			3	1	1	RS-14	4	1	2228
876	24392	Co	0	Control Group	0	S			2	2	1					3		3					3		3	1	1	UCLA LONELINESS	5	1	2229
877	24392	Co	0	Control Group	0	S			2	2	1						3	3						3	3	1	1	Resilience Building	6	1	2230
878	515286	Co	0	Control Group	0	S	1	1	0	0	0	2						2	2						2	1	1	GAD-7	1	1	2231	1	1	1	0	0	0	1
879	515286	Co	0	Control Group	0	S			0	0	0		2					2		2					2	1	1	PHQ-9	2	1	2232								0	0	0	0	0	0	0	0	0
880	515286	Co	0	Control Group	0	S			0	0	0			2				2			2				2	1	1	OLBI	3	1	2233																	2	4
881	515286	Co	0	Control Group	0	S			0	0	0				2			2				2			2	1	1	RS-14	4	1	2234
882	515286	Co	0	Control Group	0	S			0	0	0					2		2					2		2	1	1	UCLA LONELINESS	5	1	2235
883	515286	Co	0	Control Group	0	S			0	0	0						2	2						2	2	1	1	Resilience Building	6	1	2236
884	515286	Co	0	Control Group	0	S		1	2	2	1	2						2	2						2	1	1	GAD-7	1	2	2237	0	0	0	0	0	0	0
885	515286	Co	0	Control Group	0	S			2	2	1	2						2	2						2	2	2	GAD-7	1	2	2239	0	0	0	0	0	0	0
886	515286	Co	0	Control Group	0	S			2	2	1		2					2		2					2	1	1	PHQ-9	2	2	2238								0	1	0	0	0	0	0	0	0
887	515286	Co	0	Control Group	0	S			2	2	1		2					2		2					2	2	2	PHQ-9	2	2	2240								0	1	0	0	0	0	0	0	0
888	515286	Co	0	Control Group	0	S			2	2	1			2				2			2				2	1	1	OLBI	3	1	2241																	2	2
889	515286	Co	0	Control Group	0	S			2	2	1				2			2				2			2	1	1	RS-14	4	1	2242
890	515286	Co	0	Control Group	0	S			2	2	1					2		2					2		2	1	1	UCLA LONELINESS	5	1	2243
891	515286	Co	0	Control Group	0	S			2	2	1						2	2						2	2	1	1	Resilience Building	6	1	2244
892	914335	Co	0	Control Group	0	S	1	1	0	0	0	0						0	0						0	1	1	GAD-7	1	1	2245	2	1	1	0	0	1	1
893	914335	Co	0	Control Group	0	S			0	0	0		0					0		0					0	1	1	PHQ-9	2	1	2246								1	1	0	0	1	1	1	0	0
894	914335	Co	0	Control Group	0	S			0	0	0			0				0			0				0	1	1	OLBI	3	1	2247																	2	3
895	914335	Co	0	Control Group	0	S			0	0	0				0			0				0			0	1	1	RS-14	4	1	2248
896	914335	Co	0	Control Group	0	S			0	0	0					0		0					0		0	1	1	UCLA LONELINESS	5	1	2249
897	914335	Co	0	Control Group	0	S			0	0	0						0	0						0	0	1	1	Resilience Building	6	1	2250
898	686240	Co	0	Control Group	0	S	1	1	0	0	0	0						0	0						0	1	1	GAD-7	1	1	2251	1	0	3	1	0	0	1
899	686240	Co	0	Control Group	0	S			0	0	0		0					0		0					0	1	1	PHQ-9	2	1	2252								1	1	0	0	1	1	1	0	0
900	686240	Co	0	Control Group	0	S			0	0	0			0				0			0				0	1	1	OLBI	3	1	2253																	3	3
901	686240	Co	0	Control Group	0	S			0	0	0				0			0				0			0	1	1	RS-14	4	1	2254
902	686240	Co	0	Control Group	0	S			0	0	0					0		0					0		0	1	1	UCLA LONELINESS	5	1	2255
903	686240	Co	0	Control Group	0	S			0	0	0						0	0						0	0	1	1	Resilience Building	6	1	2256
904	377030	Tr	1	Treatment Group	1	S	1	1	0	0	0	2						2	2						2	1	1	GAD-7	1	2	2257	1	1	1	1	2	1	2
905	377030	Tr	1	Treatment Group	1	S			0	0	0	2						2	2						2	2	2	GAD-7	1	2	2260	1	1	1	1	1	1	1
906	377030	Tr	1	Treatment Group	1	S			0	0	0		2					2		2					2	1	1	PHQ-9	2	2	2258								3	1	1	1	1	0	1	1	0
907	377030	Tr	1	Treatment Group	1	S			0	0	0		2					2		2					2	2	2	PHQ-9	2	2	2261								0	1	1	1	0	0	0	0	0
908	377030	Tr	1	Treatment Group	1	S			0	0	0			2				2			2				2	1	1	OLBI	3	2	2259																	2	3
909	377030	Tr	1	Treatment Group	1	S			0	0	0			2				2			2				2	2	2	OLBI	3	2	2262																	2	3
910	377030	Tr	1	Treatment Group	1	S		1	2	2	1	2						2	2						2	1	1	GAD-7	1	1	2263	1	1	1	1	1	0	1
911	377030	Tr	1	Treatment Group	1	S			2	2	1		2					2		2					2	1	1	PHQ-9	2	1	2264								1	1	1	1	1	0	1	1	1
912	377030	Tr	1	Treatment Group	1	S			2	2	1			2				2			2				2	1	1	OLBI	3	1	2265																	2	3
913	377030	Tr	1	Treatment Group	1	S			2	2	1				0			0				0			0	1	1	RS-14	4	1	2266
914	565868	Tr	1	Treatment Group	1	S	1	1	0	0	0	0						0	0						0	1	1	GAD-7	1	1	2267	2	2	2	2	1	2	2
915	565868	Tr	1	Treatment Group	1	S			0	0	0		0					0		0					0	1	1	PHQ-9	2	1	2268								1	3	2	1	1	2	2	0	0
916	565868	Tr	1	Treatment Group	1	S			0	0	0			0				0			0				0	1	1	OLBI	3	1	2269																	4	1
917	565868	Tr	1	Treatment Group	1	S			0	0	0				0			0				0			0	1	1	RS-14	4	1	2270
918	565868	Tr	1	Treatment Group	1	S			0	0	0					0		0					0		0	1	1	UCLA LONELINESS	5	1	2271
919	609405	Co	0	Control Group	0	S	1	1	0	0	0	2						2	2						2	1	1	GAD-7	1	2	2272	0	0	1	1	0	0	1
920	609405	Co	0	Control Group	0	S			0	0	0	2						2	2						2	2	2	GAD-7	1	2	2275	0	0	1	0	0	0	0
921	609405	Co	0	Control Group	0	S			0	0	0		2					2		2					2	1	1	PHQ-9	2	2	2273								0	1	1	1	0	1	0	0	0
922	609405	Co	0	Control Group	0	S			0	0	0		2					2		2					2	2	2	PHQ-9	2	2	2276								0	0	1	0	0	1	0	0	0
923	609405	Co	0	Control Group	0	S			0	0	0			2				2			2				2	1	1	OLBI	3	2	2274																	1	3
924	609405	Co	0	Control Group	0	S			0	0	0			2				2			2				2	2	2	OLBI	3	2	2277																	1	3
925	609405	Co	0	Control Group	0	S			0	0	0				0			0				0			0	1	1	RS-14	4	1	2278
926	609405	Co	0	Control Group	0	S			0	0	0					0		0					0		0	1	1	UCLA LONELINESS	5	1	2279
927	609405	Co	0	Control Group	0	S			0	0	0						0	0						0	0	1	1	Resilience Building	6	1	2280
928	609405	Co	0	Control Group	0	S		1	2	2	1	2						2	2						2	1	1	GAD-7	1	2	2281	1	0	0	0	0	0	1
929	609405	Co	0	Control Group	0	S			2	2	1	2						2	2						2	2	2	GAD-7	1	2	2284	1	0	0	0	0	0	1
930	609405	Co	0	Control Group	0	S			2	2	1		2					2		2					2	1	1	PHQ-9	2	2	2282								0	1	0	0	0	1	0	0	0
931	609405	Co	0	Control Group	0	S			2	2	1		2					2		2					2	2	2	PHQ-9	2	2	2285								0	0	0	1	0	0	0	0	0
932	609405	Co	0	Control Group	0	S			2	2	1			2				2			2				2	1	1	OLBI	3	1	2283																	1	3
933	862927	Co	0	Control Group	0	S	1	1	2	0	0	0						0	0						0	1	1	GAD-7	1	1	2286	1	1	0	3	3	0	0
934	862927	Co	0	Control Group	0	S			2	0	0		0					0		0					0	1	1	PHQ-9	2	1	2287								0	0	1	0	1	0	3	1	0
935	862927	Co	0	Control Group	0	S			2	0	0			0				0			0				0	1	1	OLBI	3	1	2288																	4	4
936	862927	Co	0	Control Group	0	S			2	0	0				0			0				0			0	1	1	RS-14	4	1	2289
937	862927	Co	0	Control Group	0	S			2	0	0					0		0					0		0	1	1	UCLA LONELINESS	5	1	2290
938	862927	Co	0	Control Group	0	S			2	0	0						0	0						0	0	1	1	Resilience Building	6	1	2291
939	37280	Co	0	Control Group	0	T	1	1	0	0	0	2						2	2						2	1	1	GAD-7	1	4	2292	0	3	1	3	1	1	0
940	37280	Co	0	Control Group	0	T			0	0	0	2						2	2						2	0	0	GAD-7	1	4	2294	0	3	1	3	1	0	0
941	37280	Co	0	Control Group	0	T			0	0	0	2						2	2						2	0	0	GAD-7	1	4	2297	0	3	1	3	1	1	0
942	37280	Co	0	Treatment Group	1	T			0	0	0	2						2	2						2	2	2	GAD-7	1	4	2303	1	3	0	3	0	0	0
943	37280	Co	0	Control Group	0	T			0	0	0		2					2		2					2	1	1	PHQ-9	2	4	2293								0	0	0	0	0	2	0	0	0
944	37280	Co	0	Control Group	0	T			0	0	0		2					2		2					2	0	0	PHQ-9	2	4	2295								1	0	0	0	0	0	3	0	0
945	37280	Co	0	Control Group	0	T			0	0	0		2					2		2					2	0	0	PHQ-9	2	4	2298								1	0	0	1	0	0	2	0	0
946	37280	Co	0	Treatment Group	1	T			0	0	0		2					2		2					2	2	2	PHQ-9	2	4	2304								0	0	0	1	0	0	3	1	3
947	37280	Co	0	Control Group	0	T			0	0	0			2				2			2				2	1	1	OLBI	3	3	2296																	2	3
948	37280	Co	0	Control Group	0	T			0	0	0			2				2			2				2	0	0	OLBI	3	3	2299																	2	3
949	37280	Co	0	Treatment Group	1	T			0	0	0			2				2			2				2	2	2	OLBI	3	3	2305																	2	3
950	37280	Co	0	Control Group	0	T			0	0	0				2			2				2			2	1	1	RS-14	4	2	2300
951	37280	Co	0	Treatment Group	1	T			0	0	0				2			2				2			2	2	2	RS-14	4	2	2306
952	37280	Co	0	Control Group	0	T			0	0	0					2		2					2		2	1	1	UCLA LONELINESS	5	2	2301
953	37280	Co	0	Treatment Group	1	T			0	0	0					2		2					2		2	2	2	UCLA LONELINESS	5	2	2307
954	37280	Co	0	Control Group	0	T			0	0	0						3	3						3	3	1	1	Resilience Building	6	1	2302
955	37280	Co	0	Treatment Group	1	T		1	1	1							3	3						3	3	1	1	Resilience Building	6	1	2308
956	37280	Co	0	Control Group	0	T		1	2	2	1	2						2	2						2	1	1	GAD-7	1	3	2309	0	3	1	3	0	0	0
957	37280	Co	0	Control Group	0	T			2	2	1	2						2	2						2	0	0	GAD-7	1	3	2312	0	0	0	3	0	0	0
958	37280	Co	0	Control Group	0	T			2	2	1	2						2	2						2	2	2	GAD-7	1	3	2318	0	0	0	3	0	0	0
959	37280	Co	0	Control Group	0	T			2	2	1		2					2		2					2	1	1	PHQ-9	2	3	2310								0	0	0	0	0	0	3	0	0
960	37280	Co	0	Control Group	0	T			2	2	1		2					2		2					2	0	0	PHQ-9	2	3	2313								0	2	0	1	0	0	0	1	0
961	37280	Co	0	Control Group	0	T			2	2	1		2					2		2					2	2	2	PHQ-9	2	3	2319								0	0	0	0	0	0	0	1	0
962	37280	Co	0	Control Group	0	T			2	2	1			2				2			2				2	1	1	OLBI	3	3	2311																	1	4
963	37280	Co	0	Control Group	0	T			2	2	1			2				2			2				2	0	0	OLBI	3	3	2314																	1	3
964	37280	Co	0	Control Group	0	T			2	2	1			2				2			2				2	2	2	OLBI	3	3	2320																	2	4
965	37280	Co	0	Control Group	0	T			2	2	1				2			2				2			2	1	1	RS-14	4	2	2315
966	37280	Co	0	Control Group	0	T			2	2	1				2			2				2			2	2	2	RS-14	4	2	2321
967	37280	Co	0	Control Group	0	T			2	2	1					2		2					2		2	1	1	UCLA LONELINESS	5	2	2316
968	37280	Co	0	Control Group	0	T			2	2	1					2		2					2		2	2	2	UCLA LONELINESS	5	2	2322
969	37280	Co	0	Control Group	0	T			2	2	1						3	3						3	3	1	1	Resilience Building	6	2	2317
970	37280	Co	0	Control Group	0	T			2	2	1						3	3						3	3	2	2	Resilience Building	6	2	2323
971	342594	Tr	1	Treatment Group	1	S	1	1	0	0	0	4						4	4						4	1	1	GAD-7	1	2	2324	1	0	1	0	0	0	3
972	342594	Tr	1	Treatment Group	1	S			0	0	0	4						4	4						4	2	2	GAD-7	1	2	2330	1	0	1	0	0	1	0
973	342594	Tr	1	Treatment Group	1	S			0	0	0		4					4		4					4	1	1	PHQ-9	2	2	2325								0	0	1	0	3	0	0	0	0
974	342594	Tr	1	Treatment Group	1	S			0	0	0		4					4		4					4	2	2	PHQ-9	2	2	2331								0	0	0	1	1	0	0	0	0
975	342594	Tr	1	Treatment Group	1	S			0	0	0			4				4			4				4	1	1	OLBI	3	2	2326																	2	3
976	342594	Tr	1	Treatment Group	1	S			0	0	0			4				4			4				4	2	2	OLBI	3	2	2332																	3	3
977	342594	Tr	1	Treatment Group	1	S			0	0	0				4			4				4			4	1	1	RS-14	4	2	2327
978	342594	Tr	1	Treatment Group	1	S			0	0	0				4			4				4			4	2	2	RS-14	4	2	2333
979	342594	Tr	1	Treatment Group	1	S			0	0	0					4		4					4		4	1	1	UCLA LONELINESS	5	2	2328
980	342594	Tr	1	Treatment Group	1	S			0	0	0					4		4					4		4	2	2	UCLA LONELINESS	5	2	2334
981	342594	Tr	1	Treatment Group	1	S			0	0	0						4	4						4	4	1	1	Resilience Building	6	2	2329
982	342594	Tr	1	Treatment Group	1	S			0	0	0						4	4						4	4	2	2	Resilience Building	6	2	2335
983	342594	Tr	1	Treatment Group	1	S		1	1	1		4						4	4						4	1	1	GAD-7	1	2	2336	0	0	0	0	0	0	0
984	342594	Tr	1	Treatment Group	1	S			1	1		4						4	4						4	2	2	GAD-7	1	2	2338	0	0	0	0	0	0	0
985	342594	Tr	1	Treatment Group	1	S			1	1			4					4		4					4	1	1	PHQ-9	2	1	2339								0	0	0	0	0	0	0	0	0
986	342594	Tr	1	Treatment Group	1	S			1	1				4				4			4				4	1	1	OLBI	3	1	2340																	2	1
987	342594	Tr	1	Treatment Group	1	S			1	1					4			4				4			4	1	1	RS-14	4	1	2341
988	342594	Tr	1	Treatment Group	1	S			1	1						4		4					4		4	1	1	UCLA LONELINESS	5	1	2342
989	342594	Tr	1	Treatment Group	1	S			1	1							4	4						4	4	1	1	Resilience Building	6	1	2337
990	342594	Tr	1	Treatment Group	1	S		1	2	2	1	4						4	4						4	1	1	GAD-7	1	2	2343	0	0	0	0	0	0	0
991	342594	Tr	1	Treatment Group	1	S			2	2	1	4						4	4						4	2	2	GAD-7	1	2	2350	0	0	0	0	0	0	0
992	342594	Tr	1	Treatment Group	1	S			2	2	1		4					4		4					4	1	1	PHQ-9	2	2	2344								0	0	0	0	0	0	0	0	0
993	342594	Tr	1	Treatment Group	1	S			2	2	1		4					4		4					4	2	2	PHQ-9	2	2	2351								0	0	0	0	0	0	0	0	0
994	342594	Tr	1	Treatment Group	1	S			2	2	1			4				4			4				4	1	1	OLBI	3	2	2345																	2	2
995	342594	Tr	1	Treatment Group	1	S			2	2	1			4				4			4				4	2	2	OLBI	3	2	2352																	1	2
996	342594	Tr	1	Treatment Group	1	S			2	2	1				4			4				4			4	1	1	RS-14	4	2	2346
997	342594	Tr	1	Treatment Group	1	S			2	2	1				4			4				4			4	2	2	RS-14	4	2	2353
998	342594	Tr	1	Treatment Group	1	S			2	2	1					4		4					4		4	1	1	UCLA LONELINESS	5	1	2347
999	342594	Tr	1	Treatment Group	1	S			2	2	1						4	4						4	4	1	1	Resilience Building	6	2	2348
1000	342594	Tr	1	Treatment Group	1	S			2	2	1						4	4						4	4	2	2	Resilience Building	6	2	2349
1001	342594	Tr	1	Treatment Group	1	S		1	3	3		4						4	4						4	1	1	GAD-7	1	2	2354	0	0	0	0	0	0	0
1002	342594	Tr	1	Treatment Group	1	S			3	3		4						4	4						4	2	2	GAD-7	1	2	2359	0	0	0	0	0	0	0
1003	342594	Tr	1	Treatment Group	1	S			3	3			4					4		4					4	1	1	PHQ-9	2	2	2355								0	0	0	0	0	0	0	0	0
1004	342594	Tr	1	Treatment Group	1	S			3	3			4					4		4					4	2	2	PHQ-9	2	2	2360								0	0	0	0	0	0	0	0	0
1005	342594	Tr	1	Treatment Group	1	S			3	3				4				4			4				4	1	1	OLBI	3	2	2356																	2	4
1006	342594	Tr	1	Treatment Group	1	S			3	3				4				4			4				4	2	2	OLBI	3	2	2361																	1	1
1007	342594	Tr	1	Treatment Group	1	S			3	3					4			4				4			4	1	1	RS-14	4	1	2357
1008	342594	Tr	1	Treatment Group	1	S			3	3						4		4					4		4	1	1	UCLA LONELINESS	5	1	2358
1009	342594	Tr	1	Treatment Group	1	S			3	3							4	4						4	4	1	1	Resilience Building	6	1	2362
1010	430901	Co	0	Control Group	0	S	1	1	0	0	0	2						2	2						2	1	1	GAD-7	1	1	2363	3	3	1	3	1	1	1
1011	430901	Co	0	Control Group	0	S			0	0	0		2					2		2					2	1	1	PHQ-9	2	1	2364								3	1	1	3	3	1	3	0	0
1012	430901	Co	0	Control Group	0	S			0	0	0			2				2			2				2	1	1	OLBI	3	1	2365																	2	3
1013	430901	Co	0	Control Group	0	S			0	0	0				2			2				2			2	1	1	RS-14	4	1	2366
1014	430901	Co	0	Control Group	0	S			0	0	0					2		2					2		2	1	1	UCLA LONELINESS	5	1	2367
1015	430901	Co	0	Control Group	0	S			0	0	0						2	2						2	2	1	1	Resilience Building	6	1	2368
1016	430901	Co	0	Control Group	0	S		1	2	2	1	2						2	2						2	1	1	GAD-7	1	2	2369	0	0	0	0	0	0	0
1017	430901	Co	0	Control Group	0	S			2	2	1	2						2	2						2	2	2	GAD-7	1	2	2375	3	0	0	0	0	0	3
1018	430901	Co	0	Control Group	0	S			2	2	1		2					2		2					2	1	1	PHQ-9	2	2	2370								0	0	2	2	2	0	0	0	0
1019	430901	Co	0	Control Group	0	S			2	2	1		2					2		2					2	2	2	PHQ-9	2	2	2376								0	0	0	3	0	0	0	0	0
1020	430901	Co	0	Control Group	0	S			2	2	1			2				2			2				2	1	1	OLBI	3	2	2371																	2	4
1021	430901	Co	0	Control Group	0	S			2	2	1			2				2			2				2	2	2	OLBI	3	2	2377																	2	4
1022	430901	Co	0	Control Group	0	S			2	2	1				2			2				2			2	1	1	RS-14	4	2	2372
1023	430901	Co	0	Control Group	0	S			2	2	1				2			2				2			2	2	2	RS-14	4	2	2378
1024	430901	Co	0	Control Group	0	S			2	2	1					2		2					2		2	1	1	UCLA LONELINESS	5	2	2373
1025	430901	Co	0	Control Group	0	S			2	2	1					2		2					2		2	2	2	UCLA LONELINESS	5	2	2379
1026	430901	Co	0	Control Group	0	S			2	2	1						2	2						2	2	1	1	Resilience Building	6	2	2374
1027	430901	Co	0	Control Group	0	S			2	2	1						2	2						2	2	2	2	Resilience Building	6	2	2380
1028	92219	Co	0	Control Group	0	S	1	1	0	0	0	0						0	0						0	1	1	GAD-7	1	1	2381	0	0	1	1	0	1	0
1029	92219	Co	0	Control Group	0	S			0	0	0		0					0		0					0	1	1	PHQ-9	2	1	2382								0	0	0	0	0	0	0	0	0
1030	92219	Co	0	Control Group	0	S			0	0	0			0				0			0				0	1	1	OLBI	3	1	2383																	1	3
1031	92219	Co	0	Control Group	0	S			0	0	0				0			0				0			0	1	1	RS-14	4	1	2384
1032	92219	Co	0	Control Group	0	S			0	0	0					0		0					0		0	1	1	UCLA LONELINESS	5	1	2385
1033	92219	Co	0	Control Group	0	S			0	0	0						0	0						0	0	1	1	Resilience Building	6	1	2386
1034	922004	Tr	1	Treatment Group	1	S	1	1	0	0	0	3						3	3						3	1	1	GAD-7	1	1	2387	1	2	1	1	0	0	0
1035	922004	Tr	1	Treatment Group	1	S			0	0	0		2					2		2					2	1	1	PHQ-9	2	1	2388								1	1	2	1	0	2	1	0	0
1036	922004	Tr	1	Treatment Group	1	S			0	0	0			2				2			2				2	1	1	OLBI	3	1	2389																	3	3
1037	922004	Tr	1	Treatment Group	1	S			0	0	0				2			2				2			2	1	1	RS-14	4	1	2390
1038	922004	Tr	1	Treatment Group	1	S			0	0	0					0		0					0		0	1	1	UCLA LONELINESS	5	1	2391
1039	922004	Tr	1	Treatment Group	1	S			0	0	0						7	7						7	7	1	1	Resilience Building	6	1	2392
1040	922004	Tr	1	Treatment Group	1	S		1	1	1							7	7						7	7	1	1	Resilience Building	6	1	2393
1041	922004	Tr	1	Treatment Group	1	S			1	1		3						3	3						3	1	1	GAD-7	1	1	2394	0	1	1	0	1	0	0
1042	922004	Tr	1	Treatment Group	1	S		1	2	2	1	3						3	3						3	1	1	GAD-7	1	2	2395	1	0	1	0	1	1	0
1043	922004	Tr	1	Treatment Group	1	S			2	2	1	3						3	3						3	2	2	GAD-7	1	2	2397	1	0	0	0	0	1	1
1044	922004	Tr	1	Treatment Group	1	S			2	2	1		2					2		2					2	1	1	PHQ-9	2	2	2396								1	1	1	1	1	1	0	1	0
1045	922004	Tr	1	Treatment Group	1	S			2	2	1		2					2		2					2	2	2	PHQ-9	2	2	2398								1	1	1	0	0	1	1	1	1
1046	922004	Tr	1	Treatment Group	1	S			2	2	1			2				2			2				2	1	1	OLBI	3	1	2399																	4	1
1047	922004	Tr	1	Treatment Group	1	S			2	2	1				2			2				2			2	1	1	RS-14	4	1	2400
1048	1005117	Tr	1	Treatment Group	1	S	1	1	0	0	0	0						0	0						0	1	1	GAD-7	1	1	2401	3	3	0	1	1	0	0
1049	1005117	Tr	1	Treatment Group	1	S			0	0	0		0					0		0					0	1	1	PHQ-9	2	1	2402								2	0	0	1	0	0	2	2	0
1050	1005117	Tr	1	Treatment Group	1	S			0	0	0			0				0			0				0	1	1	OLBI	3	1	2403																	2	3
1051	1005117	Tr	1	Treatment Group	1	S			0	0	0						7	7						7	7	1	1	Resilience Building	6	1	2404
1052	1005117	Tr	1	Treatment Group	1	S		1	1	1							7	7						7	7	1	1	Resilience Building	6	1	2405
1053	158081	Co	0	Control Group	0	S	1	1	0	0	0	2						2	2						2	1	1	GAD-7	1	2	2406	0	0	1	1	1	0	3
1054	158081	Co	0	Control Group	0	S			0	0	0	2						2	2						2	2	2	GAD-7	1	2	2409	0	0	0	0	0	0	1
1055	158081	Co	0	Control Group	0	S			0	0	0		2					2		2					2	1	1	PHQ-9	2	2	2407								1	0	0	1	0	0	1	0	0
1056	158081	Co	0	Control Group	0	S			0	0	0		2					2		2					2	2	2	PHQ-9	2	2	2410								1	0	0	1	0	0	1	0	0
1057	158081	Co	0	Control Group	0	S			0	0	0			2				2			2				2	1	1	OLBI	3	2	2408																	2	4
1058	158081	Co	0	Control Group	0	S			0	0	0			2				2			2				2	2	2	OLBI	3	2	2411																	2	4
1059	158081	Co	0	Control Group	0	S			0	0	0				2			2				2			2	1	1	RS-14	4	1	2412
1060	158081	Co	0	Control Group	0	S			0	0	0					2		2					2		2	1	1	UCLA LONELINESS	5	1	2413
1061	158081	Co	0	Control Group	0	S			0	0	0						2	2						2	2	1	1	Resilience Building	6	1	2414
1062	158081	Co	0	Control Group	0	S		1	2	2	1	2						2	2						2	1	1	GAD-7	1	3	2415	0	0	1	1	0	1	0
1063	158081	Co	0	Control Group	0	S			2	2	1	2						2	2						2	0	0	GAD-7	1	3	2421	1	1	1	0	0	0	1
1064	158081	Co	0	Control Group	0	S			2	2	1	2						2	2						2	2	2	GAD-7	1	3	2427	1	1	1	0	0	1	1
1065	158081	Co	0	Control Group	0	S			2	2	1		2					2		2					2	1	1	PHQ-9	2	3	2416								0	0	0	1	0	1	1	0	0
1066	158081	Co	0	Control Group	0	S			2	2	1		2					2		2					2	0	0	PHQ-9	2	3	2422								1	1	0	1	0	0	0	0	0
1067	158081	Co	0	Control Group	0	S			2	2	1		2					2		2					2	2	2	PHQ-9	2	3	2428								1	0	1	1	0	1	0	1	0
1068	158081	Co	0	Control Group	0	S			2	2	1			2				2			2				2	1	1	OLBI	3	3	2417																	3	1
1069	158081	Co	0	Control Group	0	S			2	2	1			2				2			2				2	0	0	OLBI	3	3	2423																	2	3
1070	158081	Co	0	Control Group	0	S			2	2	1			2				2			2				2	2	2	OLBI	3	3	2429																	2	3
1071	158081	Co	0	Control Group	0	S			2	2	1				2			2				2			2	1	1	RS-14	4	3	2418
1072	158081	Co	0	Control Group	0	S			2	2	1				2			2				2			2	0	0	RS-14	4	3	2424
1073	158081	Co	0	Control Group	0	S			2	2	1				2			2				2			2	2	2	RS-14	4	3	2430
1074	158081	Co	0	Control Group	0	S			2	2	1					2		2					2		2	1	1	UCLA LONELINESS	5	3	2419
1075	158081	Co	0	Control Group	0	S			2	2	1					2		2					2		2	0	0	UCLA LONELINESS	5	3	2425
1076	158081	Co	0	Control Group	0	S			2	2	1					2		2					2		2	2	2	UCLA LONELINESS	5	3	2431
1077	158081	Co	0	Control Group	0	S			2	2	1						2	2						2	2	1	1	Resilience Building	6	3	2420
1078	158081	Co	0	Control Group	0	S			2	2	1						2	2						2	2	0	0	Resilience Building	6	3	2426
1079	158081	Co	0	Control Group	0	S			2	2	1						2	2						2	2	2	2	Resilience Building	6	3	2432
1080	449552	Tr	1	Treatment Group	1	S	1	1	2	0	0	0						0	0						0	1	1	GAD-7	1	2	2433	0	0	1	0	0	0	0
1081	449552	Tr	1	Treatment Group	1	S			2	0	0	0						0	0						0	2	2	GAD-7	1	2	2436	0	0	2	0	0	0	0
1082	449552	Tr	1	Treatment Group	1	S			2	0	0		0					0		0					0	1	1	PHQ-9	2	2	2434								0	1	0	0	0	1	0	0	0
1083	449552	Tr	1	Treatment Group	1	S			2	0	0		0					0		0					0	2	2	PHQ-9	2	2	2437								1	0	0	0	0	0	0	0	0
1084	449552	Tr	1	Treatment Group	1	S			2	0	0			0				0			0				0	1	1	OLBI	3	2	2435																	2	3
1085	449552	Tr	1	Treatment Group	1	S			2	0	0			0				0			0				0	2	2	OLBI	3	2	2438																	2	3
1086	449552	Tr	1	Treatment Group	1	S			2	0	0				0			0				0			0	1	1	RS-14	4	1	2439
1087	891677	Co	0	Control Group	0	S	1	1	0	0	0	2						2	2						2	1	1	GAD-7	1	1	2440	0	0	0	0	0	0	0
1088	891677	Co	0	Control Group	0	S			0	0	0		2					2		2					2	1	1	PHQ-9	2	1	2441								0	0	0	0	0	0	0	0	0
1089	891677	Co	0	Control Group	0	S			0	0	0			2				2			2				2	1	1	OLBI	3	1	2442																	2	2
1090	891677	Co	0	Control Group	0	S			0	0	0				2			2				2			2	1	1	RS-14	4	1	2443
1091	891677	Co	0	Control Group	0	S			0	0	0					2		2					2		2	1	1	UCLA LONELINESS	5	1	2444
1092	891677	Co	0	Control Group	0	S			0	0	0						2	2						2	2	1	1	Resilience Building	6	1	2445
1093	891677	Co	0	Control Group	0	S		1	2	2	1	2						2	2						2	1	1	GAD-7	1	1	2446	0	0	0	0	0	0	0
1094	891677	Co	0	Control Group	0	S			2	2	1		2					2		2					2	1	1	PHQ-9	2	1	2447								0	0	0	0	0	0	0	0	0
1095	891677	Co	0	Control Group	0	S			2	2	1			2				2			2				2	1	1	OLBI	3	1	2448																	2	2
1096	891677	Co	0	Control Group	0	S			2	2	1				2			2				2			2	1	1	RS-14	4	1	2449
1097	891677	Co	0	Control Group	0	S			2	2	1					2		2					2		2	1	1	UCLA LONELINESS	5	1	2450
1098	891677	Co	0	Control Group	0	S			2	2	1						2	2						2	2	1	1	Resilience Building	6	1	2451
1099	416901	Co	0	Control Group	0	S	1	1	0	0	0	2						2	2						2	1	1	GAD-7	1	3	2452	1	1	3	1	0	1	1
1100	416901	Co	0	Control Group	0	S			0	0	0	2						2	2						2	0	0	GAD-7	1	3	2455	1	1	1	2	0	1	1
1101	416901	Co	0	Control Group	0	S			0	0	0	2						2	2						2	2	2	GAD-7	1	3	2461	0	0	1	0	0	1	0
1102	416901	Co	0	Control Group	0	S			0	0	0		2					2		2					2	1	1	PHQ-9	2	3	2453								0	1	0	1	0	1	0	0	0
1103	416901	Co	0	Control Group	0	S			0	0	0		2					2		2					2	0	0	PHQ-9	2	3	2456								1	1	0	0	0	1	0	0	0
1104	416901	Co	0	Control Group	0	S			0	0	0		2					2		2					2	2	2	PHQ-9	2	3	2462								1	1	0	0	0	0	0	0	0
1105	416901	Co	0	Control Group	0	S			0	0	0			2				2			2				2	1	1	OLBI	3	3	2454																	2	4
1106	416901	Co	0	Control Group	0	S			0	0	0			2				2			2				2	0	0	OLBI	3	3	2457																	2	3
1107	416901	Co	0	Control Group	0	S			0	0	0			2				2			2				2	2	2	OLBI	3	3	2463																	2	3
1108	416901	Co	0	Control Group	0	S			0	0	0				2			2				2			2	1	1	RS-14	4	2	2458
1109	416901	Co	0	Control Group	0	S			0	0	0				2			2				2			2	2	2	RS-14	4	2	2464
1110	416901	Co	0	Control Group	0	S			0	0	0					2		2					2		2	1	1	UCLA LONELINESS	5	2	2459
1111	416901	Co	0	Control Group	0	S			0	0	0					2		2					2		2	2	2	UCLA LONELINESS	5	2	2465
1112	416901	Co	0	Control Group	0	S			0	0	0						2	2						2	2	1	1	Resilience Building	6	2	2460
1113	416901	Co	0	Control Group	0	S			0	0	0						2	2						2	2	2	2	Resilience Building	6	2	2466
1114	416901	Co	0	Control Group	0	S		1	2	2	1	2						2	2						2	1	1	GAD-7	1	1	2467	2	0	2	0	0	2	0
1115	416901	Co	0	Control Group	0	S			2	2	1		2					2		2					2	1	1	PHQ-9	2	1	2468								0	2	0	0	0	0	2	0	0
1116	416901	Co	0	Control Group	0	S			2	2	1			2				2			2				2	1	1	OLBI	3	1	2469																	2	3
1117	416901	Co	0	Control Group	0	S			2	2	1				2			2				2			2	1	1	RS-14	4	1	2470
1118	416901	Co	0	Control Group	0	S			2	2	1					2		2					2		2	1	1	UCLA LONELINESS	5	1	2471
1119	416901	Co	0	Control Group	0	S			2	2	1						2	2						2	2	1	1	Resilience Building	6	1	2472
1120	656590	Co	0	Control Group	0	S	1	1	0	0	0	2						2	2						2	1	1	GAD-7	1	1	2473	0	0	0	0	0	0	0
1121	656590	Co	0	Control Group	0	S			0	0	0		2					2		2					2	1	1	PHQ-9	2	1	2474								1	0	0	0	0	0	0	0	0
1122	656590	Co	0	Control Group	0	S			0	0	0			2				2			2				2	1	1	OLBI	3	1	2475																	2	2
1123	656590	Co	0	Control Group	0	S			0	0	0				2			2				2			2	1	1	RS-14	4	1	2476
1124	656590	Co	0	Control Group	0	S			0	0	0					2		2					2		2	1	1	UCLA LONELINESS	5	1	2477
1125	656590	Co	0	Control Group	0	S			0	0	0						2	2						2	2	1	1	Resilience Building	6	1	2478
1126	656590	Co	0	Control Group	0	S		1	2	2	1	2						2	2						2	1	1	GAD-7	1	2	2479	0	0	0	0	0	0	0
1127	656590	Co	0	Control Group	0	S			2	2	1	2						2	2						2	2	2	GAD-7	1	2	2485	0	0	0	0	0	0	0
1128	656590	Co	0	Control Group	0	S			2	2	1		2					2		2					2	1	1	PHQ-9	2	2	2480								0	0	0	0	0	0	0	0	0
1129	656590	Co	0	Control Group	0	S			2	2	1		2					2		2					2	2	2	PHQ-9	2	2	2486								0	0	0	0	0	0	0	0	0
1130	656590	Co	0	Control Group	0	S			2	2	1			2				2			2				2	1	1	OLBI	3	2	2481																	2	1
1131	656590	Co	0	Control Group	0	S			2	2	1			2				2			2				2	2	2	OLBI	3	2	2487																	1	1
1132	656590	Co	0	Control Group	0	S			2	2	1				2			2				2			2	1	1	RS-14	4	2	2482
1133	656590	Co	0	Control Group	0	S			2	2	1				2			2				2			2	2	2	RS-14	4	2	2488
1134	656590	Co	0	Control Group	0	S			2	2	1					2		2					2		2	1	1	UCLA LONELINESS	5	2	2483
1135	656590	Co	0	Control Group	0	S			2	2	1					2		2					2		2	2	2	UCLA LONELINESS	5	2	2489
1136	656590	Co	0	Control Group	0	S			2	2	1						2	2						2	2	1	1	Resilience Building	6	2	2484
1137	656590	Co	0	Control Group	0	S			2	2	1						2	2						2	2	2	2	Resilience Building	6	2	2490
1138	26292	Tr	1	Treatment Group	1	S	1	1	0	0	0	3						3	3						3	1	1	GAD-7	1	3	2491	0	1	1	0	0	0	0
1139	26292	Tr	1	Treatment Group	1	S			0	0	0	3						3	3						3	0	0	GAD-7	1	3	2496	1	1	1	0	0	0	0
1140	26292	Tr	1	Treatment Group	1	S			0	0	0	3						3	3						3	2	2	GAD-7	1	3	2500	1	1	1	0	1	1	1
1141	26292	Tr	1	Treatment Group	1	S			0	0	0		3					3		3					3	1	1	PHQ-9	2	3	2492								0	1	0	0	1	0	0	0	0
1142	26292	Tr	1	Treatment Group	1	S			0	0	0		3					3		3					3	0	0	PHQ-9	2	3	2497								0	1	1	1	1	0	1	0	0
1143	26292	Tr	1	Treatment Group	1	S			0	0	0		3					3		3					3	2	2	PHQ-9	2	3	2501								1	1	1	1	1	1	1	0	0
1144	26292	Tr	1	Treatment Group	1	S			0	0	0			3				3			3				3	1	1	OLBI	3	3	2493																	2	4
1145	26292	Tr	1	Treatment Group	1	S			0	0	0			3				3			3				3	0	0	OLBI	3	3	2498																	1	4
1146	26292	Tr	1	Treatment Group	1	S			0	0	0			3				3			3				3	2	2	OLBI	3	3	2502																	3	3
1147	26292	Tr	1	Treatment Group	1	S			0	0	0				3			3				3			3	1	1	RS-14	4	2	2494
1148	26292	Tr	1	Treatment Group	1	S			0	0	0				3			3				3			3	2	2	RS-14	4	2	2503
1149	26292	Tr	1	Treatment Group	1	S			0	0	0					7		7					7		7	1	1	UCLA LONELINESS	5	2	2495
1150	26292	Tr	1	Treatment Group	1	S			0	0	0					7		7					7		7	2	2	UCLA LONELINESS	5	2	2504
1151	26292	Tr	1	Treatment Group	1	S			0	0	0						2	2						2	2	1	1	Resilience Building	6	1	2499
1152	26292	Tr	1	Treatment Group	1	S		1	1	1		3						3	3						3	1	1	GAD-7	1	2	2505	1	1	1	1	1	2	2
1153	26292	Tr	1	Treatment Group	1	S			1	1		3						3	3						3	2	2	GAD-7	1	2	2507	2	2	0	1	1	1	1
1154	26292	Tr	1	Treatment Group	1	S			1	1			3					3		3					3	1	1	PHQ-9	2	2	2506								1	1	1	1	1	1	1	2	0
1155	26292	Tr	1	Treatment Group	1	S			1	1			3					3		3					3	2	2	PHQ-9	2	2	2508								1	1	1	1	2	0	3	3	0
1156	26292	Tr	1	Treatment Group	1	S			1	1				3				3			3				3	1	1	OLBI	3	1	2509																	3	2
1157	26292	Tr	1	Treatment Group	1	S			1	1					3			3				3			3	1	1	RS-14	4	1	2510
1158	26292	Tr	1	Treatment Group	1	S			1	1						7		7					7		7	1	1	UCLA LONELINESS	5	1	2511
1159	26292	Tr	1	Treatment Group	1	S		1	2	2	1						2	2						2	2	1	1	Resilience Building	6	1	2512
1160	26292	Tr	1	Treatment Group	1	S			2	2	1	3						3	3						3	1	1	GAD-7	1	5	2513	1	2	1	1	1	1	1
1161	26292	Tr	1	Treatment Group	1	S			2	2	1	3						3	3						3	0	0	GAD-7	1	5	2514	1	2	1	1	1	1	1
1162	26292	Tr	1	Treatment Group	1	S			2	2	1	3						3	3						3	0	0	GAD-7	1	5	2515	1	1	1	1	1	1	2
1163	26292	Tr	1	Treatment Group	1	S			2	2	1	3						3	3						3	0	0	GAD-7	1	5	2516	1	1	1	1	1	1	1
1164	26292	Tr	1	Treatment Group	1	S			2	2	1	3						3	3						3	2	2	GAD-7	1	5	2517	1	1	1	1	1	1	1
1165	26292	Tr	1	Treatment Group	1	S			2	2	1		3					3		3					3	1	1	PHQ-9	2	1	2518								1	1	1	1	1	2	1	1	1
1166	26292	Tr	1	Treatment Group	1	S			2	2	1			3				3			3				3	1	1	OLBI	3	1	2519																	3	2
1167	26292	Tr	1	Treatment Group	1	S			2	2	1				3			3				3			3	1	1	RS-14	4	1	2520
1168	368424	Co	0	Control Group	0	S	1	1	0	0	0	2						2	2						2	1	1	GAD-7	1	2	2521	2	2	2	2	0	2	2
1169	368424	Co	0	Control Group	0	S			0	0	0	2						2	2						2	2	2	GAD-7	1	2	2527	2	2	2	1	0	0	0
1170	368424	Co	0	Control Group	0	S			0	0	0		2					2		2					2	1	1	PHQ-9	2	2	2522								0	0	0	2	0	0	0	0	0
1171	368424	Co	0	Control Group	0	S			0	0	0		2					2		2					2	2	2	PHQ-9	2	2	2528								0	0	0	1	0	0	0	0	0
1172	368424	Co	0	Control Group	0	S			0	0	0			2				2			2				2	1	1	OLBI	3	2	2523																	2	3
1173	368424	Co	0	Control Group	0	S			0	0	0			2				2			2				2	2	2	OLBI	3	2	2529																	3	3
1174	368424	Co	0	Control Group	0	S			0	0	0				2			2				2			2	1	1	RS-14	4	2	2524
1175	368424	Co	0	Control Group	0	S			0	0	0				2			2				2			2	2	2	RS-14	4	2	2530
1176	368424	Co	0	Control Group	0	S			0	0	0					2		2					2		2	1	1	UCLA LONELINESS	5	2	2525
1177	368424	Co	0	Control Group	0	S			0	0	0					2		2					2		2	2	2	UCLA LONELINESS	5	2	2531
1178	368424	Co	0	Control Group	0	S			0	0	0						2	2						2	2	1	1	Resilience Building	6	2	2526
1179	368424	Co	0	Control Group	0	S			0	0	0						2	2						2	2	2	2	Resilience Building	6	2	2532
1180	368424	Co	0	Control Group	0	S		1	2	2	1	2						2	2						2	1	1	GAD-7	1	1	2533	2	2	1	0	0	1	0
1181	368424	Co	0	Control Group	0	S			2	2	1		2					2		2					2	1	1	PHQ-9	2	1	2534								1	1	1	0	1	1	0	0	0
1182	368424	Co	0	Control Group	0	S			2	2	1			2				2			2				2	1	1	OLBI	3	1	2535																	2	3
1183	368424	Co	0	Control Group	0	S			2	2	1				2			2				2			2	1	1	RS-14	4	1	2536
1184	368424	Co	0	Control Group	0	S			2	2	1					2		2					2		2	1	1	UCLA LONELINESS	5	1	2537
1185	368424	Co	0	Control Group	0	S			2	2	1						2	2						2	2	1	1	Resilience Building	6	1	2538
1186	291239	Tr	1	Treatment Group	1	S	1	1	0	0	0	0						0	0						0	1	1	GAD-7	1	1	2539	1	2	2	1	0	1	1
1187	291239	Tr	1	Treatment Group	1	S			0	0	0		0					0		0					0	1	1	PHQ-9	2	1	2540								1	2	1	1	2	2	0	0	0
1188	291239	Tr	1	Treatment Group	1	S			0	0	0			0				0			0				0	1	1	OLBI	3	1	2541																	4	4
1189	291239	Tr	1	Treatment Group	1	S			0	0	0				0			0				0			0	1	1	RS-14	4	1	2542
1190	291239	Tr	1	Treatment Group	1	S			0	0	0					0		0					0		0	1	1	UCLA LONELINESS	5	1	2543
1191	291239	Tr	1	Treatment Group	1	S			0	0	0						7	7						7	7	1	1	Resilience Building	6	2	2544
1192	291239	Tr	1	Treatment Group	1	S			0	0	0						7	7						7	7	2	2	Resilience Building	6	2	2545
1193	291239	Tr	1	Treatment Group	1	S		1	1	1							7	7						7	7	1	1	Resilience Building	6	1	2546
1194	985269	Co	0	Control Group	0	S	1	1	0	0	0	3						3	3						3	1	1	GAD-7	1	3	2547	1	0	1	0	0	1	1
1195	985269	Co	0	Control Group	0	S			0	0	0	3						3	3						3	0	0	GAD-7	1	3	2549	1	1	1	0	1	1	1
1196	985269	Co	0	Control Group	0	S			0	0	0	3						3	3						3	2	2	GAD-7	1	3	2555	1	1	1	0	1	1	1
1197	985269	Co	0	Control Group	0	S			0	0	0		3					3		3					3	1	1	PHQ-9	2	3	2548								2	1	0	1	1	1	1	0	1
1198	985269	Co	0	Control Group	0	S			0	0	0		3					3		3					3	0	0	PHQ-9	2	3	2550								1	1	1	1	1	0	1	1	0
1199	985269	Co	0	Control Group	0	S			0	0	0		3					3		3					3	2	2	PHQ-9	2	3	2556								1	1	1	1	1	0	1	0	0
1200	985269	Co	0	Control Group	0	S			0	0	0			3				3			3				3	1	1	OLBI	3	2	2551																	3	3
1201	985269	Co	0	Control Group	0	S			0	0	0			3				3			3				3	2	2	OLBI	3	2	2557																	3	3
1202	985269	Co	0	Control Group	0	S			0	0	0				3			3				3			3	1	1	RS-14	4	2	2552
1203	985269	Co	0	Control Group	0	S			0	0	0				3			3				3			3	2	2	RS-14	4	2	2558
1204	985269	Co	0	Control Group	0	S			0	0	0					3		3					3		3	1	1	UCLA LONELINESS	5	2	2553
1205	985269	Co	0	Control Group	0	S			0	0	0					3		3					3		3	2	2	UCLA LONELINESS	5	2	2559
1206	985269	Co	0	Control Group	0	S			0	0	0						3	3						3	3	1	1	Resilience Building	6	2	2554
1207	985269	Co	0	Control Group	0	S			0	0	0						3	3						3	3	2	2	Resilience Building	6	2	2560
1208	985269	Co	0	Control Group	0	S		1	1	1		3						3	3						3	1	1	GAD-7	1	1	2561	1	1	1	1	1	1	1
1209	985269	Co	0	Control Group	0	S			1	1			3					3		3					3	1	1	PHQ-9	2	1	2562								1	1	1	1	1	1	1	1	1
1210	985269	Co	0	Control Group	0	S			1	1				3				3			3				3	1	1	OLBI	3	1	2563																	2	3
1211	985269	Co	0	Control Group	0	S			1	1					3			3				3			3	1	1	RS-14	4	1	2564
1212	985269	Co	0	Control Group	0	S			1	1						3		3					3		3	1	1	UCLA LONELINESS	5	1	2565
1213	985269	Co	0	Control Group	0	S			1	1							3	3						3	3	1	1	Resilience Building	6	1	2566
1214	985269	Co	0	Control Group	0	S		1	2	2	1	3						3	3						3	1	1	GAD-7	1	3	2567	1	1	1	1	1	1	1
1215	985269	Co	0	Control Group	0	S			2	2	1	3						3	3						3	0	0	GAD-7	1	3	2573	1	1	1	1	1	1	1
1216	985269	Co	0	Control Group	0	S			2	2	1	3						3	3						3	2	2	GAD-7	1	3	2579	1	1	1	1	1	0	1
1217	985269	Co	0	Control Group	0	S			2	2	1		3					3		3					3	1	1	PHQ-9	2	3	2568								1	1	3	1	1	1	1	3	0
1218	985269	Co	0	Control Group	0	S			2	2	1		3					3		3					3	0	0	PHQ-9	2	3	2574								1	1	1	1	1	1	1	1	0
1219	985269	Co	0	Control Group	0	S			2	2	1		3					3		3					3	2	2	PHQ-9	2	3	2580								1	1	1	1	1	1	1	1	1
1220	985269	Co	0	Control Group	0	S			2	2	1			3				3			3				3	1	1	OLBI	3	3	2569																	2	3
1221	985269	Co	0	Control Group	0	S			2	2	1			3				3			3				3	0	0	OLBI	3	3	2575																	2	3
1222	985269	Co	0	Control Group	0	S			2	2	1			3				3			3				3	2	2	OLBI	3	3	2581																	3	2
1223	985269	Co	0	Control Group	0	S			2	2	1				3			3				3			3	1	1	RS-14	4	3	2570
1224	985269	Co	0	Control Group	0	S			2	2	1				3			3				3			3	0	0	RS-14	4	3	2576
1225	985269	Co	0	Control Group	0	S			2	2	1				3			3				3			3	2	2	RS-14	4	3	2582
1226	985269	Co	0	Control Group	0	S			2	2	1					3		3					3		3	1	1	UCLA LONELINESS	5	3	2571
1227	985269	Co	0	Control Group	0	S			2	2	1					3		3					3		3	0	0	UCLA LONELINESS	5	3	2577
1228	985269	Co	0	Control Group	0	S			2	2	1					3		3					3		3	2	2	UCLA LONELINESS	5	3	2583
1229	985269	Co	0	Control Group	0	S			2	2	1						3	3						3	3	1	1	Resilience Building	6	3	2572
1230	985269	Co	0	Control Group	0	S			2	2	1						3	3						3	3	0	0	Resilience Building	6	3	2578
1231	985269	Co	0	Control Group	0	S			2	2	1						3	3						3	3	2	2	Resilience Building	6	3	2584
1232	998256	Co	0	Control Group	0	S	1	1	0	0	0	2						2	2						2	1	1	GAD-7	1	2	2585	0	2	2	0	1	0	0
1233	998256	Co	0	Control Group	0	S			0	0	0	2						2	2						2	2	2	GAD-7	1	2	2591	3	3	3	1	1	1	1
1234	998256	Co	0	Control Group	0	S			0	0	0		2					2		2					2	1	1	PHQ-9	2	2	2586								2	0	2	1	1	0	0	0	0
1235	998256	Co	0	Control Group	0	S			0	0	0		2					2		2					2	2	2	PHQ-9	2	2	2592								0	1	1	1	2	1	1	1	0
1236	998256	Co	0	Control Group	0	S			0	0	0			2				2			2				2	1	1	OLBI	3	2	2587																	2	4
1237	998256	Co	0	Control Group	0	S			0	0	0			2				2			2				2	2	2	OLBI	3	2	2593																	3	4
1238	998256	Co	0	Control Group	0	S			0	0	0				2			2				2			2	1	1	RS-14	4	2	2588
1239	998256	Co	0	Control Group	0	S			0	0	0				2			2				2			2	2	2	RS-14	4	2	2594
1240	998256	Co	0	Control Group	0	S			0	0	0					2		2					2		2	1	1	UCLA LONELINESS	5	2	2589
1241	998256	Co	0	Control Group	0	S			0	0	0					2		2					2		2	2	2	UCLA LONELINESS	5	2	2595
1242	998256	Co	0	Control Group	0	S			0	0	0						2	2						2	2	1	1	Resilience Building	6	2	2590
1243	998256	Co	0	Control Group	0	S			0	0	0						2	2						2	2	2	2	Resilience Building	6	2	2596
1244	998256	Co	0	Control Group	0	S		1	2	2	1	2						2	2						2	1	1	GAD-7	1	1	2597	2	0	2	0	0	0	2
1245	998256	Co	0	Control Group	0	S			2	2	1		2					2		2					2	1	1	PHQ-9	2	1	2598								0	2	1	0	1	0	1	1	0
1246	998256	Co	0	Control Group	0	S			2	2	1			2				2			2				2	1	1	OLBI	3	1	2599																	3	3
1247	998256	Co	0	Control Group	0	S			2	2	1				2			2				2			2	1	1	RS-14	4	1	2600
1248	998256	Co	0	Control Group	0	S			2	2	1					2		2					2		2	1	1	UCLA LONELINESS	5	1	2601
1249	998256	Co	0	Control Group	0	S			2	2	1						2	2						2	2	1	1	Resilience Building	6	1	2602
1250	933869	Co	0	Control Group	0	S	1	1	0	0	0	2						2	2						2	1	1	GAD-7	1	1	2603	2	0	1	1	0	0	2
1251	933869	Co	0	Control Group	0	S			0	0	0		2					2		2					2	1	1	PHQ-9	2	1	2604								1	1	0	2	2	3	1	0	0
1252	933869	Co	0	Control Group	0	S			0	0	0			2				2			2				2	1	1	OLBI	3	1	2605																	3	3
1253	933869	Co	0	Control Group	0	S			0	0	0				2			2				2			2	1	1	RS-14	4	1	2606
1254	933869	Co	0	Control Group	0	S			0	0	0					2		2					2		2	1	1	UCLA LONELINESS	5	1	2607
1255	933869	Co	0	Control Group	0	S			0	0	0						2	2						2	2	1	1	Resilience Building	6	1	2608
1256	933869	Co	0	Control Group	0	S		1	2	2	1	2						2	2						2	1	1	GAD-7	1	1	2609	1	0	1	1	0	0	1
1257	933869	Co	0	Control Group	0	S			2	2	1		2					2		2					2	1	1	PHQ-9	2	1	2610								0	1	1	1	0	1	1	0	0
1258	933869	Co	0	Control Group	0	S			2	2	1			2				2			2				2	1	1	OLBI	3	1	2611																	2	1
1259	933869	Co	0	Control Group	0	S			2	2	1				2			2				2			2	1	1	RS-14	4	1	2612
1260	933869	Co	0	Control Group	0	S			2	2	1					2		2					2		2	1	1	UCLA LONELINESS	5	1	2613
1261	933869	Co	0	Control Group	0	S			2	2	1						2	2						2	2	1	1	Resilience Building	6	1	2614
1262	338421	Co	0	Control Group	0	S	1	1	2	0	0	0						0	0						0	1	1	GAD-7	1	1	2615	1	3	3	1	1	2	2
1263	338421	Co	0	Control Group	0	S			2	0	0		0					0		0					0	1	1	PHQ-9	2	1	2616								2	3	1	3	1	3	2	3	1
1264	338421	Co	0	Control Group	0	S			2	0	0			0				0			0				0	1	1	OLBI	3	1	2617																	3	3
1265	338421	Co	0	Control Group	0	S			2	0	0				0			0				0			0	1	1	RS-14	4	1	2618
1266	338421	Co	0	Control Group	0	S			2	0	0					0		0					0		0	1	1	UCLA LONELINESS	5	1	2619
1267	338421	Co	0	Control Group	0	S			2	0	0						0	0						0	0	1	1	Resilience Building	6	1	2620
1268	1091683	Co	0	Control Group	0	T	1	1	0	0	0	3						3	3						3	1	1	GAD-7	1	3	2621	3	1	3	1	1	1	1
1269	1091683	Co	0	Control Group	0	T			0	0	0	3						3	3						3	0	0	GAD-7	1	3	2627	1	0	1	2	0	1	1
1270	1091683	Co	0	Treatment Group	1	T			0	0	0	3						3	3						3	2	2	GAD-7	1	3	2633	1	0	1	1	0	1	0
1271	1091683	Co	0	Control Group	0	T			0	0	0		3					3		3					3	1	1	PHQ-9	2	3	2622								2	0	1	1	0	1	1	0	0
1272	1091683	Co	0	Control Group	0	T			0	0	0		3					3		3					3	0	0	PHQ-9	2	3	2628								1	1	1	1	1	1	1	1	0
1273	1091683	Co	0	Treatment Group	1	T			0	0	0		3					3		3					3	2	2	PHQ-9	2	3	2634								1	0	1	1	1	0	1	0	0
1274	1091683	Co	0	Control Group	0	T			0	0	0			3				3			3				3	1	1	OLBI	3	3	2623																	2	4
1275	1091683	Co	0	Control Group	0	T			0	0	0			3				3			3				3	0	0	OLBI	3	3	2629																	2	4
1276	1091683	Co	0	Treatment Group	1	T			0	0	0			3				3			3				3	2	2	OLBI	3	3	2635																	2	4
1277	1091683	Co	0	Control Group	0	T			0	0	0				3			3				3			3	1	1	RS-14	4	3	2624
1278	1091683	Co	0	Control Group	0	T			0	0	0				3			3				3			3	0	0	RS-14	4	3	2630
1279	1091683	Co	0	Treatment Group	1	T			0	0	0				3			3				3			3	2	2	RS-14	4	3	2636
1280	1091683	Co	0	Control Group	0	T			0	0	0					3		3					3		3	1	1	UCLA LONELINESS	5	3	2625
1281	1091683	Co	0	Control Group	0	T			0	0	0					3		3					3		3	0	0	UCLA LONELINESS	5	3	2631
1282	1091683	Co	0	Treatment Group	1	T			0	0	0					3		3					3		3	2	2	UCLA LONELINESS	5	3	2637
1283	1091683	Co	0	Control Group	0	T			0	0	0						3	3						3	3	1	1	Resilience Building	6	4	2626
1284	1091683	Co	0	Control Group	0	T			0	0	0						3	3						3	3	0	0	Resilience Building	6	4	2632
1285	1091683	Co	0	Treatment Group	1	T			0	0	0						3	3						3	3	0	0	Resilience Building	6	4	2638
1286	1091683	Co	0	Treatment Group	1	T			0	0	0						3	3						3	3	2	2	Resilience Building	6	4	2639
1287	1091683	Co	0	Treatment Group	1	T		1	1	1		3						3	3						3	1	1	GAD-7	1	4	2640	1	0	1	0	0	2	0
1288	1091683	Co	0	Treatment Group	1	T			1	1		3						3	3						3	0	0	GAD-7	1	4	2645	1	0	1	1	0	1	0
1289	1091683	Co	0	Treatment Group	1	T			1	1		3						3	3						3	0	0	GAD-7	1	4	2651	0	0	0	0	0	0	0
1290	1091683	Co	0	Treatment Group	1	T			1	1		3						3	3						3	2	2	GAD-7	1	4	2656	0	0	1	0	0	0	0
1291	1091683	Co	0	Treatment Group	1	T			1	1			3					3		3					3	1	1	PHQ-9	2	4	2641								1	0	2	1	0	0	0	0	0
1292	1091683	Co	0	Treatment Group	1	T			1	1			3					3		3					3	0	0	PHQ-9	2	4	2646								1	0	1	1	0	0	0	0	0
1293	1091683	Co	0	Treatment Group	1	T			1	1			3					3		3					3	0	0	PHQ-9	2	4	2652								1	0	1	1	0	0	0	0	0
1294	1091683	Co	0	Treatment Group	1	T			1	1			3					3		3					3	2	2	PHQ-9	2	4	2657								0	0	0	1	0	0	0	0	0
1295	1091683	Co	0	Treatment Group	1	T			1	1				3				3			3				3	1	1	OLBI	3	4	2642																	2	4
1296	1091683	Co	0	Treatment Group	1	T			1	1				3				3			3				3	0	0	OLBI	3	4	2647																	1	4
1297	1091683	Co	0	Treatment Group	1	T			1	1				3				3			3				3	0	0	OLBI	3	4	2653																	3	4
1298	1091683	Co	0	Treatment Group	1	T			1	1				3				3			3				3	2	2	OLBI	3	4	2658																	1	3
1299	1091683	Co	0	Treatment Group	1	T			1	1					3			3				3			3	1	1	RS-14	4	4	2643
1300	1091683	Co	0	Treatment Group	1	T			1	1					3			3				3			3	0	0	RS-14	4	4	2648
1301	1091683	Co	0	Treatment Group	1	T			1	1					3			3				3			3	0	0	RS-14	4	4	2654
1302	1091683	Co	0	Treatment Group	1	T			1	1					3			3				3			3	2	2	RS-14	4	4	2659
1303	1091683	Co	0	Treatment Group	1	T			1	1						3		3					3		3	1	1	UCLA LONELINESS	5	4	2644
1304	1091683	Co	0	Treatment Group	1	T			1	1						3		3					3		3	0	0	UCLA LONELINESS	5	4	2649
1305	1091683	Co	0	Treatment Group	1	T			1	1						3		3					3		3	0	0	UCLA LONELINESS	5	4	2655
1306	1091683	Co	0	Treatment Group	1	T			1	1						3		3					3		3	2	2	UCLA LONELINESS	5	4	2660
1307	1091683	Co	0	Treatment Group	1	T			1	1							3	3						3	3	1	1	Resilience Building	6	1	2650
1308	1091683	Co	0	Treatment Group	1	T		1	2	2	1						3	3						3	3	1	1	Resilience Building	6	1	2661
1309	1091683	Co	0	Treatment Group	1	T			2	2	1	3						3	3						3	1	1	GAD-7	1	1	2662	0	0	0	0	0	0	0
1310	1091683	Co	0	Treatment Group	1	T			2	2	1		3					3		3					3	1	1	PHQ-9	2	1	2663								0	0	0	0	0	0	0	0	0
1311	1091683	Co	0	Treatment Group	1	T			2	2	1			3				3			3				3	1	1	OLBI	3	1	2664																	2	4
1312	1091683	Co	0	Treatment Group	1	T			2	2	1				3			3				3			3	1	1	RS-14	4	1	2665
1313	1091683	Co	0	Treatment Group	1	T			2	2	1					3		3					3		3	1	1	UCLA LONELINESS	5	1	2666
1314	929104	Co	0	Control Group	0	S	1	1	0	0	0	2						2	2						2	1	1	GAD-7	1	5	2667	1	1	0	1	0	1	0
1315	929104	Co	0	Control Group	0	S			0	0	0	2						2	2						2	0	0	GAD-7	1	5	2672	1	1	1	0	0	1	0
1316	929104	Co	0	Control Group	0	S			0	0	0	2						2	2						2	0	0	GAD-7	1	5	2676	1	0	0	0	0	1	0
1317	929104	Co	0	Control Group	0	S			0	0	0	2						2	2						2	0	0	GAD-7	1	5	2682	1	0	0	0	0	0	0
1318	929104	Co	0	Control Group	0	S			0	0	0	2						2	2						2	2	2	GAD-7	1	5	2685	1	0	1	0	0	0	0
1319	929104	Co	0	Control Group	0	S			0	0	0		2					2		2					2	1	1	PHQ-9	2	5	2668								0	0	0	1	0	1	0	0	0
1320	929104	Co	0	Control Group	0	S			0	0	0		2					2		2					2	0	0	PHQ-9	2	5	2673								0	1	0	1	0	0	0	0	0
1321	929104	Co	0	Control Group	0	S			0	0	0		2					2		2					2	0	0	PHQ-9	2	5	2677								0	1	0	1	0	0	0	0	0
1322	929104	Co	0	Control Group	0	S			0	0	0		2					2		2					2	0	0	PHQ-9	2	5	2683								1	0	0	1	0	0	0	0	0
1323	929104	Co	0	Control Group	0	S			0	0	0		2					2		2					2	2	2	PHQ-9	2	5	2686								0	1	0	1	0	0	0	0	0
1324	929104	Co	0	Control Group	0	S			0	0	0			2				2			2				2	1	1	OLBI	3	5	2669																	2	3
1325	929104	Co	0	Control Group	0	S			0	0	0			2				2			2				2	0	0	OLBI	3	5	2674																	2	4
1326	929104	Co	0	Control Group	0	S			0	0	0			2				2			2				2	0	0	OLBI	3	5	2678																	2	3
1327	929104	Co	0	Control Group	0	S			0	0	0			2				2			2				2	0	0	OLBI	3	5	2684																	2	3
1328	929104	Co	0	Control Group	0	S			0	0	0			2				2			2				2	2	2	OLBI	3	5	2687																	2	3
1329	929104	Co	0	Control Group	0	S			0	0	0				2			2				2			2	1	1	RS-14	4	4	2670
1330	929104	Co	0	Control Group	0	S			0	0	0				2			2				2			2	0	0	RS-14	4	4	2675
1331	929104	Co	0	Control Group	0	S			0	0	0				2			2				2			2	0	0	RS-14	4	4	2679
1332	929104	Co	0	Control Group	0	S			0	0	0				2			2				2			2	2	2	RS-14	4	4	2688
1333	929104	Co	0	Control Group	0	S			0	0	0					2		2					2		2	1	1	UCLA LONELINESS	5	3	2671
1334	929104	Co	0	Control Group	0	S			0	0	0					2		2					2		2	0	0	UCLA LONELINESS	5	3	2680
1335	929104	Co	0	Control Group	0	S			0	0	0					2		2					2		2	2	2	UCLA LONELINESS	5	3	2689
1336	929104	Co	0	Control Group	0	S			0	0	0						2	2						2	2	1	1	Resilience Building	6	2	2681
1337	929104	Co	0	Control Group	0	S			0	0	0						2	2						2	2	2	2	Resilience Building	6	2	2690
1338	929104	Co	0	Control Group	0	S		1	2	2	1	2						2	2						2	1	1	GAD-7	1	2	2691	1	0	0	0	0	0	0
1339	929104	Co	0	Control Group	0	S			2	2	1	2						2	2						2	2	2	GAD-7	1	2	2697	0	0	0	0	0	0	0
1340	929104	Co	0	Control Group	0	S			2	2	1		2					2		2					2	1	1	PHQ-9	2	2	2692								0	0	0	1	0	0	0	1	0
1341	929104	Co	0	Control Group	0	S			2	2	1		2					2		2					2	2	2	PHQ-9	2	2	2698								0	0	0	1	1	0	0	0	0
1342	929104	Co	0	Control Group	0	S			2	2	1			2				2			2				2	1	1	OLBI	3	2	2693																	2	3
1343	929104	Co	0	Control Group	0	S			2	2	1			2				2			2				2	2	2	OLBI	3	2	2699																	2	4
1344	929104	Co	0	Control Group	0	S			2	2	1				2			2				2			2	1	1	RS-14	4	2	2694
1345	929104	Co	0	Control Group	0	S			2	2	1				2			2				2			2	2	2	RS-14	4	2	2700
1346	929104	Co	0	Control Group	0	S			2	2	1					2		2					2		2	1	1	UCLA LONELINESS	5	2	2695
1347	929104	Co	0	Control Group	0	S			2	2	1					2		2					2		2	2	2	UCLA LONELINESS	5	2	2701
1348	929104	Co	0	Control Group	0	S			2	2	1						2	2						2	2	1	1	Resilience Building	6	2	2696
1349	929104	Co	0	Control Group	0	S			2	2	1						2	2						2	2	2	2	Resilience Building	6	2	2702
1350	442994	Tr	1	Treatment Group	1	T	1	1	0	0	0	3						3	3						3	1	1	GAD-7	1	3	2703	2	2	1	1	0	0	1
1351	442994	Tr	1	Treatment Group	1	T			0	0	0	3						3	3						3	0	0	GAD-7	1	3	2706	1	2	2	2	0	0	1
1352	442994	Tr	1	Treatment Group	1	T			0	0	0	3						3	3						3	2	2	GAD-7	1	3	2710	2	2	2	1	0	0	1
1353	442994	Tr	1	Treatment Group	1	T			0	0	0		3					3		3					3	1	1	PHQ-9	2	3	2704								1	1	1	0	2	0	2	0	0
1354	442994	Tr	1	Treatment Group	1	T			0	0	0		3					3		3					3	0	0	PHQ-9	2	3	2707								1	1	2	0	1	0	1	0	0
1355	442994	Tr	1	Treatment Group	1	T			0	0	0		3					3		3					3	2	2	PHQ-9	2	3	2711								2	1	0	1	1	0	1	0	0
1356	442994	Tr	1	Treatment Group	1	T			0	0	0			3				3			3				3	1	1	OLBI	3	3	2705																	2	3
1357	442994	Tr	1	Treatment Group	1	T			0	0	0			3				3			3				3	0	0	OLBI	3	3	2708																	2	3
1358	442994	Tr	1	Treatment Group	1	T			0	0	0			3				3			3				3	2	2	OLBI	3	3	2712																	2	3
1359	442994	Tr	1	Treatment Group	1	T			0	0	0				3			3				3			3	1	1	RS-14	4	2	2709
1360	442994	Tr	1	Treatment Group	1	T			0	0	0				3			3				3			3	2	2	RS-14	4	2	2713
1361	442994	Tr	1	Treatment Group	1	T			0	0	0					3		3					3		3	1	1	UCLA LONELINESS	5	1	2714
1362	442994	Tr	1	Treatment Group	1	T			0	0	0						3	3						3	3	1	1	Resilience Building	6	1	2715
1363	442994	Tr	1	Treatment Group	1	T		1	1	1							3	3						3	3	1	1	Resilience Building	6	1	2716
1364	442994	Tr	1	Treatment Group	1	T			1	1		3						3	3						3	1	1	GAD-7	1	1	2717	2	2	1	0	0	0	1
1365	442994	Tr	1	Treatment Group	1	T			1	1			3					3		3					3	1	1	PHQ-9	2	1	2718								0	2	2	1	0	2	0	0	0
1366	442994	Tr	1	Treatment Group	1	T			1	1				3				3			3				3	1	1	OLBI	3	1	2719																	2	4
1367	442994	Tr	1	Treatment Group	1	T			1	1					3			3				3			3	1	1	RS-14	4	1	2720
1368	442994	Tr	1	Treatment Group	1	T			1	1						3		3					3		3	1	1	UCLA LONELINESS	5	1	2721
1369	442994	Tr	1	Treatment Group	1	T		1	2	2	1	3						3	3						3	1	1	GAD-7	1	3	2722	0	0	0	2	0	0	0
1370	442994	Tr	1	Treatment Group	1	T			2	2	1	3						3	3						3	0	0	GAD-7	1	3	2727	0	0	0	0	0	0	0
1371	442994	Tr	1	Control Group	0	T			2	2	1	3						3	3						3	2	2	GAD-7	1	3	2731	0	0	0	0	0	0	0
1372	442994	Tr	1	Treatment Group	1	T			2	2	1		3					3		3					3	1	1	PHQ-9	2	3	2723								0	0	0	0	0	0	0	0	0
1373	442994	Tr	1	Treatment Group	1	T			2	2	1		3					3		3					3	0	0	PHQ-9	2	3	2728								2	0	2	2	0	0	0	0	0
1374	442994	Tr	1	Control Group	0	T			2	2	1		3					3		3					3	2	2	PHQ-9	2	3	2732								0	0	0	0	0	0	0	0	0
1375	442994	Tr	1	Treatment Group	1	T			2	2	1			3				3			3				3	1	1	OLBI	3	3	2724																	2	3
1376	442994	Tr	1	Treatment Group	1	T			2	2	1			3				3			3				3	0	0	OLBI	3	3	2729																	2	3
1377	442994	Tr	1	Control Group	0	T			2	2	1			3				3			3				3	2	2	OLBI	3	3	2733																	2	3
1378	442994	Tr	1	Treatment Group	1	T			2	2	1				3			3				3			3	1	1	RS-14	4	3	2725
1379	442994	Tr	1	Treatment Group	1	T			2	2	1				3			3				3			3	0	0	RS-14	4	3	2730
1380	442994	Tr	1	Control Group	0	T			2	2	1				3			3				3			3	2	2	RS-14	4	3	2734
1381	442994	Tr	1	Treatment Group	1	T			2	2	1					3		3					3		3	1	1	UCLA LONELINESS	5	2	2726
1382	442994	Tr	1	Control Group	0	T			2	2	1					3		3					3		3	2	2	UCLA LONELINESS	5	2	2735
1383	442994	Tr	1	Control Group	0	T			2	2	1						3	3						3	3	1	1	Resilience Building	6	1	2736
1384	681370	Co	0	Treatment Group	1	T	1	1	0	0	0	7						7	7						7	0	0	GAD-7	1	4	164	2	1	2	1	1	1	1
1385	681370	Co	0	Control Group	0	T			0	0	0	7						7	7						7	1	1	GAD-7	1	4	2737	2	3	3	3	1	1	1
1386	681370	Co	0	Control Group	0	T			0	0	0	7						7	7						7	0	0	GAD-7	1	4	2743	3	3	3	1	1	1	1
1387	681370	Co	0	Treatment Group	1	T			0	0	0	7						7	7						7	2	2	GAD-7	1	4	170	2	0	3	3	2	3	2
1388	681370	Co	0	Control Group	0	T			0	0	0		7					7		7					7	1	1	PHQ-9	2	4	2738								1	1	1	2	3	1	1	1	0
1389	681370	Co	0	Control Group	0	T			0	0	0		7					7		7					7	0	0	PHQ-9	2	4	2744								1	1	1	1	2	1	1	2	0
1390	681370	Co	0	Treatment Group	1	T			0	0	0		7					7		7					7	0	0	PHQ-9	2	4	165								0	1	1	3	2	1	0	0	0
1391	681370	Co	0	Treatment Group	1	T			0	0	0		7					7		7					7	2	2	PHQ-9	2	4	171								2	2	0	3	3	3	3	2	2
1392	681370	Co	0	Control Group	0	T			0	0	0			7				7			7				7	1	1	OLBI	3	4	2739																	3	4
1393	681370	Co	0	Control Group	0	T			0	0	0			7				7			7				7	0	0	OLBI	3	4	2745																	3	4
1394	681370	Co	0	Treatment Group	1	T			0	0	0			7				7			7				7	0	0	OLBI	3	4	166																	3	4
1395	681370	Co	0	Treatment Group	1	T			0	0	0			7				7			7				7	2	2	OLBI	3	4	172																	3	4
1396	681370	Co	0	Control Group	0	T			0	0	0				7			7				7			7	1	1	RS-14	4	4	2740
1397	681370	Co	0	Control Group	0	T			0	0	0				7			7				7			7	0	0	RS-14	4	4	2746
1398	681370	Co	0	Treatment Group	1	T			0	0	0				7			7				7			7	0	0	RS-14	4	4	167
1399	681370	Co	0	Treatment Group	1	T			0	0	0				7			7				7			7	2	2	RS-14	4	4	173
1400	681370	Co	0	Control Group	0	T			0	0	0					7		7					7		7	1	1	UCLA LONELINESS	5	3	2741
1401	681370	Co	0	Control Group	0	T			0	0	0					7		7					7		7	0	0	UCLA LONELINESS	5	3	2747
1402	681370	Co	0	Treatment Group	1	T			0	0	0					7		7					7		7	2	2	UCLA LONELINESS	5	3	168
1403	681370	Co	0	Control Group	0	T			0	0	0						7	7						7	7	1	1	Resilience Building	6	5	2742
1404	681370	Co	0	Control Group	0	T			0	0	0						7	7						7	7	0	0	Resilience Building	6	5	2748
1405	681370	Co	0	Treatment Group	1	T			0	0	0						7	7						7	7	0	0	Resilience Building	6	5	169
1406	681370	Co	0	Treatment Group	1	T			0	0	0						7	7						7	7	0	0	Resilience Building	6	5	174
1407	681370	Co	0	Treatment Group	1	T			0	0	0						7	7						7	7	2	2	Resilience Building	6	5	175
1408	681370	Co	0	Treatment Group	1	T		1	1	1		7						7	7						7	1	1	GAD-7	1	3	176	1	0	0	0	0	0	0
1409	681370	Co	0	Treatment Group	1	T			1	1		7						7	7						7	0	0	GAD-7	1	3	182	0	0	0	0	0	0	0
1410	681370	Co	0	Treatment Group	1	T			1	1		7						7	7						7	2	2	GAD-7	1	3	186	0	0	0	0	0	0	0
1411	681370	Co	0	Treatment Group	1	T			1	1			7					7		7					7	1	1	PHQ-9	2	3	177								0	0	0	1	0	0	0	0	0
1412	681370	Co	0	Treatment Group	1	T			1	1			7					7		7					7	0	0	PHQ-9	2	3	183								0	0	0	0	1	0	0	0	0
1413	681370	Co	0	Treatment Group	1	T			1	1			7					7		7					7	2	2	PHQ-9	2	3	187								0	0	0	0	0	1	0	0	0
1414	681370	Co	0	Treatment Group	1	T			1	1				7				7			7				7	1	1	OLBI	3	3	178																	2	4
1415	681370	Co	0	Treatment Group	1	T			1	1				7				7			7				7	0	0	OLBI	3	3	184																	2	3
1416	681370	Co	0	Treatment Group	1	T			1	1				7				7			7				7	2	2	OLBI	3	3	188																	2	4
1417	681370	Co	0	Treatment Group	1	T			1	1					7			7				7			7	1	1	RS-14	4	3	179
1418	681370	Co	0	Treatment Group	1	T			1	1					7			7				7			7	0	0	RS-14	4	3	185
1419	681370	Co	0	Treatment Group	1	T			1	1					7			7				7			7	2	2	RS-14	4	3	189
1420	681370	Co	0	Treatment Group	1	T			1	1						7		7					7		7	1	1	UCLA LONELINESS	5	2	180
1421	681370	Co	0	Treatment Group	1	T			1	1						7		7					7		7	2	2	UCLA LONELINESS	5	2	190
1422	681370	Co	0	Treatment Group	1	T			1	1							7	7						7	7	1	1	Resilience Building	6	1	181
1423	897434	Co	0	Control Group	0	S	1	1	2	0	0	0						0	0						0	1	1	GAD-7	1	2	2749	1	0	2	2	0	0	0
1424	897434	Co	0	Control Group	0	S			2	0	0	0						0	0						0	2	2	GAD-7	1	2	2755	0	0	0	0	0	1	0
1425	897434	Co	0	Control Group	0	S			2	0	0		0					0		0					0	1	1	PHQ-9	2	2	2750								1	1	1	1	1	0	1	0	0
1426	897434	Co	0	Control Group	0	S			2	0	0		0					0		0					0	2	2	PHQ-9	2	2	2756								0	0	0	1	0	0	0	0	0
1427	897434	Co	0	Control Group	0	S			2	0	0			0				0			0				0	1	1	OLBI	3	2	2751																	2	3
1428	897434	Co	0	Control Group	0	S			2	0	0			0				0			0				0	2	2	OLBI	3	2	2757																	2	3
1429	897434	Co	0	Control Group	0	S			2	0	0				0			0				0			0	1	1	RS-14	4	2	2752
1430	897434	Co	0	Control Group	0	S			2	0	0				0			0				0			0	2	2	RS-14	4	2	2758
1431	897434	Co	0	Control Group	0	S			2	0	0					0		0					0		0	1	1	UCLA LONELINESS	5	2	2753
1432	897434	Co	0	Control Group	0	S			2	0	0					0		0					0		0	2	2	UCLA LONELINESS	5	2	2759
1433	897434	Co	0	Control Group	0	S			2	0	0						0	0						0	0	1	1	Resilience Building	6	2	2754
1434	897434	Co	0	Control Group	0	S			2	0	0						0	0						0	0	2	2	Resilience Building	6	2	2760
1435	1023705	Tr	1	Treatment Group	1	S	1	1	0	0	0	2						2	2						2	1	1	GAD-7	1	1	191	1	1	3	1	2	3	1
1436	1023705	Tr	1	Treatment Group	1	S			0	0	0		2					2		2					2	1	1	PHQ-9	2	1	192								2	1	3	1	2	3	3	1	0
1437	1023705	Tr	1	Treatment Group	1	S			0	0	0			0				0			0				0	1	1	OLBI	3	1	193																	3	1
1438	1023705	Tr	1	Treatment Group	1	S			0	0	0				0			0				0			0	1	1	RS-14	4	1	194
1439	1023705	Tr	1	Treatment Group	1	S			0	0	0					0		0					0		0	1	1	UCLA LONELINESS	5	1	195
1440	1023705	Tr	1	Treatment Group	1	S			0	0	0						2	2						2	2	1	1	Resilience Building	6	1	196
1441	1023705	Tr	1	Treatment Group	1	S		1	2	2	1	2						2	2						2	1	1	GAD-7	1	2	197	1	1	2	1	3	1	2
1442	1023705	Tr	1	Treatment Group	1	S			2	2	1	2						2	2						2	2	2	GAD-7	1	2	200	1	1	0	1	2	1	1
1443	1023705	Tr	1	Treatment Group	1	S			2	2	1		2					2		2					2	1	1	PHQ-9	2	2	198								1	0	1	1	1	1	1	2	1
1444	1023705	Tr	1	Treatment Group	1	S			2	2	1		2					2		2					2	2	2	PHQ-9	2	2	201								1	1	1	1	1	1	1	3	1
1445	1023705	Tr	1	Treatment Group	1	S			2	2	1						2	2						2	2	1	1	Resilience Building	6	1	199
1446	423148	Co	0	Control Group	0	S	1	1	0	0	0	2						2	2						2	1	1	GAD-7	1	1	2761	0	2	2	0	0	0	2
1447	423148	Co	0	Control Group	0	S			0	0	0		2					2		2					2	1	1	PHQ-9	2	1	2762								0	0	0	0	0	0	0	0	0
1448	423148	Co	0	Control Group	0	S			0	0	0			2				2			2				2	1	1	OLBI	3	1	2763																	3	3
1449	423148	Co	0	Control Group	0	S			0	0	0				2			2				2			2	1	1	RS-14	4	1	2764
1450	423148	Co	0	Control Group	0	S			0	0	0					2		2					2		2	1	1	UCLA LONELINESS	5	1	2765
1451	423148	Co	0	Control Group	0	S			0	0	0						2	2						2	2	1	1	Resilience Building	6	1	2766
1452	423148	Co	0	Control Group	0	S		1	2	2	1	2						2	2						2	1	1	GAD-7	1	1	2767	0	0	1	0	0	0	0
1453	423148	Co	0	Control Group	0	S			2	2	1		2					2		2					2	1	1	PHQ-9	2	1	2768								0	0	0	0	0	0	0	0	0
1454	423148	Co	0	Control Group	0	S			2	2	1			2				2			2				2	1	1	OLBI	3	1	2769																	3	3
1455	423148	Co	0	Control Group	0	S			2	2	1				2			2				2			2	1	1	RS-14	4	1	2770
1456	423148	Co	0	Control Group	0	S			2	2	1					2		2					2		2	1	1	UCLA LONELINESS	5	1	2771
1457	423148	Co	0	Control Group	0	S			2	2	1						2	2						2	2	1	1	Resilience Building	6	1	2772
1458	767118	Co	0	Control Group	0	S	1	1	0	0	0	2						2	2						2	1	1	GAD-7	1	1	2773	0	0	1	0	0	1	0
1459	767118	Co	0	Control Group	0	S			0	0	0		2					2		2					2	1	1	PHQ-9	2	1	2774								0	0	0	0	0	0	0	0	0
1460	767118	Co	0	Control Group	0	S			0	0	0			2				2			2				2	1	1	OLBI	3	1	2775																	1	3
1461	767118	Co	0	Control Group	0	S			0	0	0				2			2				2			2	1	1	RS-14	4	1	2776
1462	767118	Co	0	Control Group	0	S			0	0	0					2		2					2		2	1	1	UCLA LONELINESS	5	1	2777
1463	767118	Co	0	Control Group	0	S			0	0	0						2	2						2	2	1	1	Resilience Building	6	1	2778
1464	767118	Co	0	Control Group	0	S		1	2	2	1	2						2	2						2	1	1	GAD-7	1	3	2779	0	0	0	0	0	0	0
1465	767118	Co	0	Control Group	0	S			2	2	1	2						2	2						2	0	0	GAD-7	1	3	2785	0	0	0	0	0	0	0
1466	767118	Co	0	Control Group	0	S			2	2	1	2						2	2						2	2	2	GAD-7	1	3	2791	0	0	0	0	0	0	0
1467	767118	Co	0	Control Group	0	S			2	2	1		2					2		2					2	1	1	PHQ-9	2	3	2780								0	0	0	0	0	0	0	0	0
1468	767118	Co	0	Control Group	0	S			2	2	1		2					2		2					2	0	0	PHQ-9	2	3	2786								0	0	0	0	0	0	0	0	0
1469	767118	Co	0	Control Group	0	S			2	2	1		2					2		2					2	2	2	PHQ-9	2	3	2792								0	0	0	0	0	0	0	0	0
1470	767118	Co	0	Control Group	0	S			2	2	1			2				2			2				2	1	1	OLBI	3	3	2781																	2	3
1471	767118	Co	0	Control Group	0	S			2	2	1			2				2			2				2	0	0	OLBI	3	3	2787																	2	3
1472	767118	Co	0	Control Group	0	S			2	2	1			2				2			2				2	2	2	OLBI	3	3	2793																	2	3
1473	767118	Co	0	Control Group	0	S			2	2	1				2			2				2			2	1	1	RS-14	4	3	2782
1474	767118	Co	0	Control Group	0	S			2	2	1				2			2				2			2	0	0	RS-14	4	3	2788
1475	767118	Co	0	Control Group	0	S			2	2	1				2			2				2			2	2	2	RS-14	4	3	2794
1476	767118	Co	0	Control Group	0	S			2	2	1					2		2					2		2	1	1	UCLA LONELINESS	5	3	2783
1477	767118	Co	0	Control Group	0	S			2	2	1					2		2					2		2	0	0	UCLA LONELINESS	5	3	2789
1478	767118	Co	0	Control Group	0	S			2	2	1					2		2					2		2	2	2	UCLA LONELINESS	5	3	2795
1479	767118	Co	0	Control Group	0	S			2	2	1						2	2						2	2	1	1	Resilience Building	6	3	2784
1480	767118	Co	0	Control Group	0	S			2	2	1						2	2						2	2	0	0	Resilience Building	6	3	2790
1481	767118	Co	0	Control Group	0	S			2	2	1						2	2						2	2	2	2	Resilience Building	6	3	2796
1482	668681	Co	0	Control Group	0	S	1	1	0	0	0	2						2	2						2	1	1	GAD-7	1	2	2797	3	0	1	1	0	1	3
1483	668681	Co	0	Control Group	0	S			0	0	0	2						2	2						2	2	2	GAD-7	1	2	2803	1	2	1	1	0	1	1
1484	668681	Co	0	Control Group	0	S			0	0	0		2					2		2					2	1	1	PHQ-9	2	2	2798								1	1	0	0	0	1	1	0	0
1485	668681	Co	0	Control Group	0	S			0	0	0		2					2		2					2	2	2	PHQ-9	2	2	2804								1	1	0	1	0	1	1	0	0
1486	668681	Co	0	Control Group	0	S			0	0	0			2				2			2				2	1	1	OLBI	3	1	2799																	2	3
1487	668681	Co	0	Control Group	0	S			0	0	0				2			2				2			2	1	1	RS-14	4	1	2800
1488	668681	Co	0	Control Group	0	S			0	0	0					2		2					2		2	1	1	UCLA LONELINESS	5	1	2801
1489	668681	Co	0	Control Group	0	S			0	0	0						2	2						2	2	1	1	Resilience Building	6	1	2802
1490	668681	Co	0	Control Group	0	S		1	2	2	1	2						2	2						2	1	1	GAD-7	1	2	2805	1	1	1	1	0	1	1
1491	668681	Co	0	Control Group	0	S			2	2	1	2						2	2						2	2	2	GAD-7	1	2	2811	1	0	1	1	0	1	1
1492	668681	Co	0	Control Group	0	S			2	2	1		2					2		2					2	1	1	PHQ-9	2	2	2806								1	1	1	1	1	1	1	0	0
1493	668681	Co	0	Control Group	0	S			2	2	1		2					2		2					2	2	2	PHQ-9	2	2	2812								1	1	1	1	1	0	1	0	0
1494	668681	Co	0	Control Group	0	S			2	2	1			2				2			2				2	1	1	OLBI	3	2	2807																	2	3
1495	668681	Co	0	Control Group	0	S			2	2	1			2				2			2				2	2	2	OLBI	3	2	2813																	2	3
1496	668681	Co	0	Control Group	0	S			2	2	1				2			2				2			2	1	1	RS-14	4	2	2808
1497	668681	Co	0	Control Group	0	S			2	2	1				2			2				2			2	2	2	RS-14	4	2	2814
1498	668681	Co	0	Control Group	0	S			2	2	1					2		2					2		2	1	1	UCLA LONELINESS	5	2	2809
1499	668681	Co	0	Control Group	0	S			2	2	1					2		2					2		2	2	2	UCLA LONELINESS	5	2	2815
1500	668681	Co	0	Control Group	0	S			2	2	1						2	2						2	2	1	1	Resilience Building	6	2	2810
1501	668681	Co	0	Control Group	0	S			2	2	1						2	2						2	2	2	2	Resilience Building	6	2	2816
1502	1011691	Co	0	Control Group	0	S	1	1	0	0	0	2						2	2						2	1	1	GAD-7	1	1	2817	0	0	1	1	0	0	0
1503	1011691	Co	0	Control Group	0	S			0	0	0		2					2		2					2	1	1	PHQ-9	2	1	2818								0	0	0	0	0	0	0	0	0
1504	1011691	Co	0	Control Group	0	S			0	0	0			2				2			2				2	1	1	OLBI	3	1	2819																	2	3
1505	1011691	Co	0	Control Group	0	S			0	0	0				2			2				2			2	1	1	RS-14	4	1	2820
1506	1011691	Co	0	Control Group	0	S			0	0	0					2		2					2		2	1	1	UCLA LONELINESS	5	1	2821
1507	1011691	Co	0	Control Group	0	S			0	0	0						2	2						2	2	1	1	Resilience Building	6	1	2822
1508	1011691	Co	0	Control Group	0	S		1	2	2	1	2						2	2						2	1	1	GAD-7	1	5	2823	1	0	1	1	0	0	0
1509	1011691	Co	0	Control Group	0	S			2	2	1	2						2	2						2	0	0	GAD-7	1	5	2829	3	1	1	1	0	1	1
1510	1011691	Co	0	Control Group	0	S			2	2	1	2						2	2						2	0	0	GAD-7	1	5	2835	0	0	0	0	0	0	0
1511	1011691	Co	0	Control Group	0	S			2	2	1	2						2	2						2	0	0	GAD-7	1	5	2838	0	0	0	0	0	0	0
1512	1011691	Co	0	Control Group	0	S			2	2	1	2						2	2						2	2	2	GAD-7	1	5	2844	0	0	0	0	0	0	0
1513	1011691	Co	0	Control Group	0	S			2	2	1		2					2		2					2	1	1	PHQ-9	2	5	2824								0	0	0	0	0	0	0	0	0
1514	1011691	Co	0	Control Group	0	S			2	2	1		2					2		2					2	0	0	PHQ-9	2	5	2830								1	1	0	1	0	0	0	0	0
1515	1011691	Co	0	Control Group	0	S			2	2	1		2					2		2					2	0	0	PHQ-9	2	5	2836								0	0	0	0	0	0	0	0	0
1516	1011691	Co	0	Control Group	0	S			2	2	1		2					2		2					2	0	0	PHQ-9	2	5	2839								0	0	0	0	0	0	0	0	0
1517	1011691	Co	0	Control Group	0	S			2	2	1		2					2		2					2	2	2	PHQ-9	2	5	2845								0	0	0	0	0	0	0	0	0
1518	1011691	Co	0	Control Group	0	S			2	2	1			2				2			2				2	1	1	OLBI	3	5	2825																	2	3
1519	1011691	Co	0	Control Group	0	S			2	2	1			2				2			2				2	0	0	OLBI	3	5	2831																	3	3
1520	1011691	Co	0	Control Group	0	S			2	2	1			2				2			2				2	0	0	OLBI	3	5	2837																	2	2
1521	1011691	Co	0	Control Group	0	S			2	2	1			2				2			2				2	0	0	OLBI	3	5	2840																	2	2
1522	1011691	Co	0	Control Group	0	S			2	2	1			2				2			2				2	2	2	OLBI	3	5	2846																	4	1
1523	1011691	Co	0	Control Group	0	S			2	2	1				2			2				2			2	1	1	RS-14	4	4	2826
1524	1011691	Co	0	Control Group	0	S			2	2	1				2			2				2			2	0	0	RS-14	4	4	2832
1525	1011691	Co	0	Control Group	0	S			2	2	1				2			2				2			2	0	0	RS-14	4	4	2841
1526	1011691	Co	0	Control Group	0	S			2	2	1				2			2				2			2	2	2	RS-14	4	4	2847
1527	1011691	Co	0	Control Group	0	S			2	2	1					2		2					2		2	1	1	UCLA LONELINESS	5	4	2827
1528	1011691	Co	0	Control Group	0	S			2	2	1					2		2					2		2	0	0	UCLA LONELINESS	5	4	2833
1529	1011691	Co	0	Control Group	0	S			2	2	1					2		2					2		2	0	0	UCLA LONELINESS	5	4	2842
1530	1011691	Co	0	Control Group	0	S			2	2	1					2		2					2		2	2	2	UCLA LONELINESS	5	4	2848
1531	1011691	Co	0	Control Group	0	S			2	2	1						2	2						2	2	1	1	Resilience Building	6	4	2828
1532	1011691	Co	0	Control Group	0	S			2	2	1						2	2						2	2	0	0	Resilience Building	6	4	2834
1533	1011691	Co	0	Control Group	0	S			2	2	1						2	2						2	2	0	0	Resilience Building	6	4	2843
1534	1011691	Co	0	Control Group	0	S			2	2	1						2	2						2	2	2	2	Resilience Building	6	4	2849
1535	245552	Co	0	Control Group	0	S	1	1	0	0	0	2						2	2						2	1	1	GAD-7	1	3	2850	1	1	1	3	0	1	1
1536	245552	Co	0	Control Group	0	S			0	0	0	2						2	2						2	0	0	GAD-7	1	3	2852	1	1	1	0	0	1	1
1537	245552	Co	0	Control Group	0	S			0	0	0	2						2	2						2	2	2	GAD-7	1	3	2858	1	0	1	0	0	1	1
1538	245552	Co	0	Control Group	0	S			0	0	0		2					2		2					2	1	1	PHQ-9	2	3	2851								0	1	1	0	1	3	0	0	0
1539	245552	Co	0	Control Group	0	S			0	0	0		2					2		2					2	0	0	PHQ-9	2	3	2853								1	1	1	1	1	1	0	0	0
1540	245552	Co	0	Control Group	0	S			0	0	0		2					2		2					2	2	2	PHQ-9	2	3	2859								1	1	1	1	1	1	0	0	0
1541	245552	Co	0	Control Group	0	S			0	0	0			2				2			2				2	1	1	OLBI	3	2	2854																	2	3
1542	245552	Co	0	Control Group	0	S			0	0	0			2				2			2				2	2	2	OLBI	3	2	2860																	2	3
1543	245552	Co	0	Control Group	0	S			0	0	0				2			2				2			2	1	1	RS-14	4	2	2855
1544	245552	Co	0	Control Group	0	S			0	0	0				2			2				2			2	2	2	RS-14	4	2	2861
1545	245552	Co	0	Control Group	0	S			0	0	0					2		2					2		2	1	1	UCLA LONELINESS	5	2	2856
1546	245552	Co	0	Control Group	0	S			0	0	0					2		2					2		2	2	2	UCLA LONELINESS	5	2	2862
1547	245552	Co	0	Control Group	0	S			0	0	0						2	2						2	2	1	1	Resilience Building	6	2	2857
1548	245552	Co	0	Control Group	0	S			0	0	0						2	2						2	2	2	2	Resilience Building	6	2	2863
1549	245552	Co	0	Control Group	0	S		1	2	2	1	2						2	2						2	1	1	GAD-7	1	9	2864	1	1	1	1	0	1	1
1550	245552	Co	0	Control Group	0	S			2	2	1	2						2	2						2	0	0	GAD-7	1	9	2867	1	1	1	1	0	1	1
1551	245552	Co	0	Control Group	0	S			2	2	1	2						2	2						2	0	0	GAD-7	1	9	2873	1	1	1	1	0	1	1
1552	245552	Co	0	Control Group	0	S			2	2	1	2						2	2						2	0	0	GAD-7	1	9	2875	1	1	1	1	0	1	1
1553	245552	Co	0	Control Group	0	S			2	2	1	2						2	2						2	0	0	GAD-7	1	9	2878	1	1	1	1	1	1	1
1554	245552	Co	0	Control Group	0	S			2	2	1	2						2	2						2	0	0	GAD-7	1	9	2880	1	1	1	1	1	1	1
1555	245552	Co	0	Control Group	0	S			2	2	1	2						2	2						2	0	0	GAD-7	1	9	2881	1	1	1	1	1	1	1
1556	245552	Co	0	Control Group	0	S			2	2	1	2						2	2						2	0	0	GAD-7	1	9	2883	1	1	1	1	1	1	1
1557	245552	Co	0	Control Group	0	S			2	2	1	2						2	2						2	2	2	GAD-7	1	9	2886	1	1	1	1	0	1	1
1558	245552	Co	0	Control Group	0	S			2	2	1		2					2		2					2	1	1	PHQ-9	2	8	2865								1	1	3	2	1	1	0	1	0
1559	245552	Co	0	Control Group	0	S			2	2	1		2					2		2					2	0	0	PHQ-9	2	8	2868								1	1	1	1	1	1	1	1	0
1560	245552	Co	0	Control Group	0	S			2	2	1		2					2		2					2	0	0	PHQ-9	2	8	2874								1	1	1	1	1	1	1	1	0
1561	245552	Co	0	Control Group	0	S			2	2	1		2					2		2					2	0	0	PHQ-9	2	8	2876								1	1	1	1	1	1	1	1	0
1562	245552	Co	0	Control Group	0	S			2	2	1		2					2		2					2	0	0	PHQ-9	2	8	2879								1	1	1	1	1	1	1	1	1
1563	245552	Co	0	Control Group	0	S			2	2	1		2					2		2					2	0	0	PHQ-9	2	8	2882								1	1	1	1	1	1	1	1	1
1564	245552	Co	0	Control Group	0	S			2	2	1		2					2		2					2	0	0	PHQ-9	2	8	2884								1	1	1	1	1	1	1	1	0
1565	245552	Co	0	Control Group	0	S			2	2	1		2					2		2					2	2	2	PHQ-9	2	8	2887								1	1	1	1	1	1	1	1	0
1566	245552	Co	0	Control Group	0	S			2	2	1			2				2			2				2	1	1	OLBI	3	5	2866																	2	4
1567	245552	Co	0	Control Group	0	S			2	2	1			2				2			2				2	0	0	OLBI	3	5	2869																	2	3
1568	245552	Co	0	Control Group	0	S			2	2	1			2				2			2				2	0	0	OLBI	3	5	2877																	2	3
1569	245552	Co	0	Control Group	0	S			2	2	1			2				2			2				2	0	0	OLBI	3	5	2885																	2	3
1570	245552	Co	0	Control Group	0	S			2	2	1			2				2			2				2	2	2	OLBI	3	5	2888																	2	3
1571	245552	Co	0	Control Group	0	S			2	2	1				2			2				2			2	1	1	RS-14	4	2	2870
1572	245552	Co	0	Control Group	0	S			2	2	1				2			2				2			2	2	2	RS-14	4	2	2889
1573	245552	Co	0	Control Group	0	S			2	2	1					2		2					2		2	1	1	UCLA LONELINESS	5	2	2871
1574	245552	Co	0	Control Group	0	S			2	2	1					2		2					2		2	2	2	UCLA LONELINESS	5	2	2890
1575	245552	Co	0	Control Group	0	S			2	2	1						2	2						2	2	1	1	Resilience Building	6	2	2872
1576	245552	Co	0	Control Group	0	S			2	2	1						2	2						2	2	2	2	Resilience Building	6	2	2891
1577	327429	Tr	1	Treatment Group	1	S	1	1	0	0	0	2						2	2						2	1	1	GAD-7	1	3	2892	0	0	0	0	0	0	0
1578	327429	Tr	1	Treatment Group	1	S			0	0	0	2						2	2						2	0	0	GAD-7	1	3	2895	0	0	0	0	0	0	0
1579	327429	Tr	1	Treatment Group	1	S			0	0	0	2						2	2						2	2	2	GAD-7	1	3	2902	0	0	0	0	0	0	0
1580	327429	Tr	1	Treatment Group	1	S			0	0	0		2					2		2					2	1	1	PHQ-9	2	2	2893								0	0	0	0	0	0	0	0	0
1581	327429	Tr	1	Treatment Group	1	S			0	0	0		2					2		2					2	2	2	PHQ-9	2	2	2896								0	0	0	0	0	0	0	0	0
1582	327429	Tr	1	Treatment Group	1	S			0	0	0			2				2			2				2	1	1	OLBI	3	2	2894																	4	3
1583	327429	Tr	1	Treatment Group	1	S			0	0	0			2				2			2				2	2	2	OLBI	3	2	2897																	1	1
1584	327429	Tr	1	Treatment Group	1	S			0	0	0				2			2				2			2	1	1	RS-14	4	2	2898
1585	327429	Tr	1	Treatment Group	1	S			0	0	0				2			2				2			2	2	2	RS-14	4	2	2899
1586	327429	Tr	1	Treatment Group	1	S			0	0	0					1		1					1		1	1	1	UCLA LONELINESS	5	1	2900
1587	327429	Tr	1	Treatment Group	1	S			0	0	0						7	7						7	7	1	1	Resilience Building	6	1	2901
1588	327429	Tr	1	Treatment Group	1	S		1	1	1							7	7						7	7	1	1	Resilience Building	6	1	2903
1589	327429	Tr	1	Treatment Group	1	S		1	2	2	1	2						2	2						2	1	1	GAD-7	1	1	2904	1	0	1	0	0	0	1
1590	327429	Tr	1	Treatment Group	1	S			2	2	1		2					2		2					2	1	1	PHQ-9	2	1	2905								0	0	1	0	0	1	0	0	0
1591	327429	Tr	1	Treatment Group	1	S			2	2	1			2				2			2				2	1	1	OLBI	3	1	2906																	4	1
1592	327429	Tr	1	Treatment Group	1	S			2	2	1				2			2				2			2	1	1	RS-14	4	1	2907
1593	327429	Tr	1	Treatment Group	1	S		1	3	3		2						2	2						2	1	1	GAD-7	1	1	2908	0	0	0	0	0	0	0
1594	327429	Tr	1	Treatment Group	1	S			3	3			2					2		2					2	1	1	PHQ-9	2	1	2909								0	0	0	0	0	0	0	0	0
1595	327429	Tr	1	Treatment Group	1	S			3	3				2				2			2				2	1	1	OLBI	3	1	2910																	4	1
1596	327429	Tr	1	Treatment Group	1	S			3	3					2			2				2			2	1	1	RS-14	4	1	2911
1597	327429	Tr	1	Treatment Group	1	S			3	3						1		1					1		1	1	1	UCLA LONELINESS	5	1	2912
1598	35197	Tr	1	Treatment Group	1	S	1	1	0	0	0	2						2	2						2	1	1	GAD-7	1	3	2913	1	0	1	2	3	2	2
1599	35197	Tr	1	Treatment Group	1	S			0	0	0	2						2	2						2	0	0	GAD-7	1	3	2914	2	0	2	0	0	2	2
1600	35197	Tr	1	Treatment Group	1	S			0	0	0	2						2	2						2	2	2	GAD-7	1	3	2919	2	0	1	0	0	2	0
1601	35197	Tr	1	Treatment Group	1	S			0	0	0		2					2		2					2	1	1	PHQ-9	2	2	2915								0	2	2	2	2	0	2	0	0
1602	35197	Tr	1	Treatment Group	1	S			0	0	0		2					2		2					2	2	2	PHQ-9	2	2	2920								0	0	2	2	2	0	2	0	0
1603	35197	Tr	1	Treatment Group	1	S			0	0	0			2				2			2				2	1	1	OLBI	3	2	2916																	4	1
1604	35197	Tr	1	Treatment Group	1	S			0	0	0			2				2			2				2	2	2	OLBI	3	2	2921																	4	1
1605	35197	Tr	1	Treatment Group	1	S			0	0	0				2			2				2			2	1	1	RS-14	4	2	2917
1606	35197	Tr	1	Treatment Group	1	S			0	0	0				2			2				2			2	2	2	RS-14	4	2	2922
1607	35197	Tr	1	Treatment Group	1	S			0	0	0					2		2					2		2	1	1	UCLA LONELINESS	5	1	2918
1608	35197	Tr	1	Treatment Group	1	S			0	0	0						0	0						0	0	1	1	Resilience Building	6	1	2923
1609	35197	Tr	1	Treatment Group	1	S		1	2	2	1	2						2	2						2	1	1	GAD-7	1	2	2924	1	2	0	0	0	0	3
1610	35197	Tr	1	Treatment Group	1	S			2	2	1	2						2	2						2	2	2	GAD-7	1	2	2929	0	3	3	0	0	0	0
1611	35197	Tr	1	Treatment Group	1	S			2	2	1		2					2		2					2	1	1	PHQ-9	2	2	2925								0	0	3	3	3	0	0	0	0
1612	35197	Tr	1	Treatment Group	1	S			2	2	1		2					2		2					2	2	2	PHQ-9	2	2	2930								0	0	0	0	0	0	0	0	0
1613	35197	Tr	1	Treatment Group	1	S			2	2	1			2				2			2				2	1	1	OLBI	3	2	2926																	4	4
1614	35197	Tr	1	Treatment Group	1	S			2	2	1			2				2			2				2	2	2	OLBI	3	2	2931																	4	1
1615	35197	Tr	1	Treatment Group	1	S			2	2	1				2			2				2			2	1	1	RS-14	4	2	2927
1616	35197	Tr	1	Treatment Group	1	S			2	2	1				2			2				2			2	2	2	RS-14	4	2	2932
1617	35197	Tr	1	Treatment Group	1	S			2	2	1					2		2					2		2	1	1	UCLA LONELINESS	5	1	2928
1618	194451	Co	0	Control Group	0	S	1	1	0	0	0	0						0	0						0	1	1	GAD-7	1	1	2933	1	1	1	0	0	1	0
1619	194451	Co	0	Control Group	0	S			0	0	0		0					0		0					0	1	1	PHQ-9	2	1	2934								0	0	0	1	0	0	0	0	0
1620	194451	Co	0	Control Group	0	S			0	0	0			0				0			0				0	1	1	OLBI	3	1	2935																	2	3
1621	194451	Co	0	Control Group	0	S			0	0	0				0			0				0			0	1	1	RS-14	4	1	2936
1622	194451	Co	0	Control Group	0	S			0	0	0					0		0					0		0	1	1	UCLA LONELINESS	5	1	2937
1623	194451	Co	0	Control Group	0	S			0	0	0						0	0						0	0	1	1	Resilience Building	6	1	2938
1624	652249	Co	0	Control Group	0	S	1	1	0	0	0	0						0	0						0	1	1	GAD-7	1	2	2939	2	1	2	1	0	1	1
1625	652249	Co	0	Control Group	0	S			0	0	0	0						0	0						0	2	2	GAD-7	1	2	2945	1	1	1	0	0	1	1
1626	652249	Co	0	Control Group	0	S			0	0	0		0					0		0					0	1	1	PHQ-9	2	2	2940								0	1	1	1	0	1	0	0	0
1627	652249	Co	0	Control Group	0	S			0	0	0		0					0		0					0	2	2	PHQ-9	2	2	2946								1	1	1	1	1	1	1	0	0
1628	652249	Co	0	Control Group	0	S			0	0	0			0				0			0				0	1	1	OLBI	3	2	2941																	2	3
1629	652249	Co	0	Control Group	0	S			0	0	0			0				0			0				0	2	2	OLBI	3	2	2947																	2	3
1630	652249	Co	0	Control Group	0	S			0	0	0				0			0				0			0	1	1	RS-14	4	2	2942
1631	652249	Co	0	Control Group	0	S			0	0	0				0			0				0			0	2	2	RS-14	4	2	2948
1632	652249	Co	0	Control Group	0	S			0	0	0					0		0					0		0	1	1	UCLA LONELINESS	5	2	2943
1633	652249	Co	0	Control Group	0	S			0	0	0					0		0					0		0	2	2	UCLA LONELINESS	5	2	2949
1634	652249	Co	0	Control Group	0	S			0	0	0						0	0						0	0	1	1	Resilience Building	6	2	2944
1635	652249	Co	0	Control Group	0	S			0	0	0						0	0						0	0	2	2	Resilience Building	6	2	2950
1636	612383	Co	0	Control Group	0	S	1	1	0	0	0	2						2	2						2	1	1	GAD-7	1	1	2951	0	0	1	0	0	1	1
1637	612383	Co	0	Control Group	0	S			0	0	0		2					2		2					2	1	1	PHQ-9	2	1	2952								1	0	0	1	0	1	0	0	0
1638	612383	Co	0	Control Group	0	S			0	0	0			2				2			2				2	1	1	OLBI	3	1	2953																	2	4
1639	612383	Co	0	Control Group	0	S			0	0	0				2			2				2			2	1	1	RS-14	4	1	2954
1640	612383	Co	0	Control Group	0	S			0	0	0					2		2					2		2	1	1	UCLA LONELINESS	5	1	2955
1641	612383	Co	0	Control Group	0	S			0	0	0						2	2						2	2	1	1	Resilience Building	6	1	2956
1642	612383	Co	0	Control Group	0	S		1	2	2	1	2						2	2						2	1	1	GAD-7	1	1	2957	1	1	1	0	0	1	1
1643	612383	Co	0	Control Group	0	S			2	2	1		2					2		2					2	1	1	PHQ-9	2	1	2958								0	1	0	0	0	0	0	0	0
1644	612383	Co	0	Control Group	0	S			2	2	1			2				2			2				2	1	1	OLBI	3	1	2959																	2	4
1645	612383	Co	0	Control Group	0	S			2	2	1				2			2				2			2	1	1	RS-14	4	1	2960
1646	612383	Co	0	Control Group	0	S			2	2	1					2		2					2		2	1	1	UCLA LONELINESS	5	1	2961
1647	612383	Co	0	Control Group	0	S			2	2	1						2	2						2	2	1	1	Resilience Building	6	1	2962
1648	540423	Tr	1	Treatment Group	1	S	1	1	0	0	0	3						3	3						3	1	1	GAD-7	1	3	2963	2	0	2	0	0	2	1
1649	540423	Tr	1	Treatment Group	1	S			0	0	0	3						3	3						3	0	0	GAD-7	1	3	2968	0	0	0	0	0	2	1
1650	540423	Tr	1	Treatment Group	1	S			0	0	0	3						3	3						3	2	2	GAD-7	1	3	2973	0	0	0	0	0	0	2
1651	540423	Tr	1	Treatment Group	1	S			0	0	0		2					2		2					2	1	1	PHQ-9	2	3	2964								0	0	0	0	0	2	0	0	0
1652	540423	Tr	1	Treatment Group	1	S			0	0	0		2					2		2					2	0	0	PHQ-9	2	3	2969								0	0	0	0	0	0	0	0	0
1653	540423	Tr	1	Treatment Group	1	S			0	0	0		2					2		2					2	2	2	PHQ-9	2	3	2974								0	0	0	0	0	0	0	0	0
1654	540423	Tr	1	Treatment Group	1	S			0	0	0			2				2			2				2	1	1	OLBI	3	2	2965																	2	2
1655	540423	Tr	1	Treatment Group	1	S			0	0	0			2				2			2				2	2	2	OLBI	3	2	2970																	3	3
1656	540423	Tr	1	Treatment Group	1	S			0	0	0				2			2				2			2	1	1	RS-14	4	2	2966
1657	540423	Tr	1	Treatment Group	1	S			0	0	0				2			2				2			2	2	2	RS-14	4	2	2971
1658	540423	Tr	1	Treatment Group	1	S			0	0	0					2		2					2		2	1	1	UCLA LONELINESS	5	1	2967
1659	540423	Tr	1	Treatment Group	1	S			0	0	0						3	3						3	3	1	1	Resilience Building	6	2	2972
1660	540423	Tr	1	Treatment Group	1	S			0	0	0						3	3						3	3	2	2	Resilience Building	6	2	2975
1661	540423	Tr	1	Treatment Group	1	S		1	1	1							3	3						3	3	1	1	Resilience Building	6	2	2976
1662	540423	Tr	1	Treatment Group	1	S			1	1		3						3	3						3	1	1	GAD-7	1	1	2977	0	0	0	0	0	0	1
1663	540423	Tr	1	Treatment Group	1	S			1	1							3	3						3	3	2	2	Resilience Building	6	2	2978
1664	540423	Tr	1	Treatment Group	1	S		1	2	2	1	3						3	3						3	1	1	GAD-7	1	3	2979	0	0	0	0	0	0	0
1665	540423	Tr	1	Treatment Group	1	S			2	2	1	3						3	3						3	0	0	GAD-7	1	3	2985	0	0	0	0	0	0	0
1666	540423	Tr	1	Treatment Group	1	S			2	2	1	3						3	3						3	2	2	GAD-7	1	3	2990	0	0	0	0	0	0	0
1667	540423	Tr	1	Treatment Group	1	S			2	2	1		2					2		2					2	1	1	PHQ-9	2	3	2980								0	0	0	1	0	0	0	0	0
1668	540423	Tr	1	Treatment Group	1	S			2	2	1		2					2		2					2	0	0	PHQ-9	2	3	2986								0	0	0	0	0	0	0	0	0
1669	540423	Tr	1	Treatment Group	1	S			2	2	1		2					2		2					2	2	2	PHQ-9	2	3	2991								0	0	0	0	0	0	0	0	0
1670	540423	Tr	1	Treatment Group	1	S			2	2	1			2				2			2				2	1	1	OLBI	3	3	2981																	4	4
1671	540423	Tr	1	Treatment Group	1	S			2	2	1			2				2			2				2	0	0	OLBI	3	3	2987																	4	2
1672	540423	Tr	1	Treatment Group	1	S			2	2	1			2				2			2				2	2	2	OLBI	3	3	2992																	1	3
1673	540423	Tr	1	Treatment Group	1	S			2	2	1				2			2				2			2	1	1	RS-14	4	3	2982
1674	540423	Tr	1	Treatment Group	1	S			2	2	1				2			2				2			2	0	0	RS-14	4	3	2988
1675	540423	Tr	1	Treatment Group	1	S			2	2	1				2			2				2			2	2	2	RS-14	4	3	2993
1676	540423	Tr	1	Treatment Group	1	S			2	2	1					2		2					2		2	1	1	UCLA LONELINESS	5	2	2983
1677	540423	Tr	1	Treatment Group	1	S			2	2	1					2		2					2		2	2	2	UCLA LONELINESS	5	2	2989
1678	540423	Tr	1	Treatment Group	1	S			2	2	1						3	3						3	3	1	1	Resilience Building	6	1	2984
1679	276557	Tr	1	Treatment Group	1	S	1	1	0	0	0	2						2	2						2	1	1	GAD-7	1	1	2994	0	0	0	0	0	0	0
1680	276557	Tr	1	Treatment Group	1	S			0	0	0		2					2		2					2	1	1	PHQ-9	2	1	2995								0	0	0	0	0	0	0	0	0
1681	276557	Tr	1	Treatment Group	1	S			0	0	0			2				2			2				2	1	1	OLBI	3	1	2996																	1	1
1682	276557	Tr	1	Treatment Group	1	S			0	0	0				2			2				2			2	1	1	RS-14	4	1	2997
1683	276557	Tr	1	Treatment Group	1	S			0	0	0					1		1					1		1	1	1	UCLA LONELINESS	5	1	2998
1684	276557	Tr	1	Treatment Group	1	S		1	2	2	1	2						2	2						2	1	1	GAD-7	1	2	2999	0	0	0	0	0	0	0
1685	276557	Tr	1	Treatment Group	1	S			2	2	1	2						2	2						2	2	2	GAD-7	1	2	3003	0	0	0	0	0	0	0
1686	276557	Tr	1	Treatment Group	1	S			2	2	1		2					2		2					2	1	1	PHQ-9	2	2	3000								0	0	0	0	0	0	0	0	0
1687	276557	Tr	1	Treatment Group	1	S			2	2	1		2					2		2					2	2	2	PHQ-9	2	2	3004								0	0	0	0	0	0	0	0	0
1688	276557	Tr	1	Treatment Group	1	S			2	2	1			2				2			2				2	1	1	OLBI	3	2	3001																	1	2
1689	276557	Tr	1	Treatment Group	1	S			2	2	1			2				2			2				2	2	2	OLBI	3	2	3005																	1	2
1690	276557	Tr	1	Treatment Group	1	S			2	2	1				2			2				2			2	1	1	RS-14	4	2	3002
1691	276557	Tr	1	Treatment Group	1	S			2	2	1				2			2				2			2	2	2	RS-14	4	2	3006
1692	276557	Tr	1	Treatment Group	1	S		1	3	3		2						2	2						2	1	1	GAD-7	1	1	3007	0	0	0	0	0	0	0
1693	276557	Tr	1	Treatment Group	1	S			3	3			2					2		2					2	1	1	PHQ-9	2	1	3008								0	0	0	0	0	0	0	0	0
1694	276557	Tr	1	Treatment Group	1	S			3	3				2				2			2				2	1	1	OLBI	3	1	3009																	1	1
1695	276557	Tr	1	Treatment Group	1	S			3	3					2			2				2			2	1	1	RS-14	4	1	3010
1696	276557	Tr	1	Treatment Group	1	S			3	3						1		1					1		1	1	1	UCLA LONELINESS	5	1	3011
1697	276557	Tr	1	Treatment Group	1	S			3	3							0	0						0	0	1	1	Resilience Building	6	1	3012
1698	183539	Tr	1	Treatment Group	1	T	1	1	0	0	0	3						3	3						3	1	1	GAD-7	1	3	202	2	1	1	0	0	0	0
1699	183539	Tr	1	Treatment Group	1	T			0	0	0	3						3	3						3	0	0	GAD-7	1	3	208	0	0	2	0	0	2	0
1700	183539	Tr	1	Control Group	0	T			0	0	0	3						3	3						3	2	2	GAD-7	1	3	3013	1	1	1	1	0	0	0
1701	183539	Tr	1	Treatment Group	1	T			0	0	0		3					3		3					3	1	1	PHQ-9	2	3	203								0	1	0	0	0	0	0	0	0
1702	183539	Tr	1	Treatment Group	1	T			0	0	0		3					3		3					3	0	0	PHQ-9	2	3	209								1	0	0	2	0	0	0	0	0
1703	183539	Tr	1	Control Group	0	T			0	0	0		3					3		3					3	2	2	PHQ-9	2	3	3014								1	0	1	1	1	1	1	0	0
1704	183539	Tr	1	Treatment Group	1	T			0	0	0			2				2			2				2	1	1	OLBI	3	2	204																	2	4
1705	183539	Tr	1	Control Group	0	T			0	0	0			2				2			2				2	2	2	OLBI	3	2	3015																	2	3
1706	183539	Tr	1	Treatment Group	1	T			0	0	0				2			2				2			2	1	1	RS-14	4	2	205
1707	183539	Tr	1	Control Group	0	T			0	0	0				2			2				2			2	2	2	RS-14	4	2	3016
1708	183539	Tr	1	Treatment Group	1	T			0	0	0					0		0					0		0	1	1	UCLA LONELINESS	5	2	206
1709	183539	Tr	1	Control Group	0	T			0	0	0					0		0					0		0	2	2	UCLA LONELINESS	5	2	3017
1710	183539	Tr	1	Treatment Group	1	T			0	0	0						0	0						0	0	1	1	Resilience Building	6	2	207
1711	183539	Tr	1	Control Group	0	T			0	0	0						0	0						0	0	2	2	Resilience Building	6	2	3018
1712	183539	Tr	1	Treatment Group	1	T		1	1	1		3						3	3						3	1	1	GAD-7	1	1	210	2	0	0	0	0	0	0
1713	183539	Tr	1	Treatment Group	1	T			1	1			3					3		3					3	1	1	PHQ-9	2	1	211								0	0	0	1	0	0	0	0	0
1714	183539	Tr	1	Treatment Group	1	T		1	2	2	1	3						3	3						3	1	1	GAD-7	1	2	212	0	0	1	0	0	0	0
1715	183539	Tr	1	Treatment Group	1	T			2	2	1	3						3	3						3	2	2	GAD-7	1	2	216	0	0	1	1	0	0	0
1716	183539	Tr	1	Treatment Group	1	T			2	2	1		3					3		3					3	1	1	PHQ-9	2	2	213								1	0	0	1	1	0	0	0	0
1717	183539	Tr	1	Treatment Group	1	T			2	2	1		3					3		3					3	2	2	PHQ-9	2	2	217								1	0	0	1	0	0	1	0	0
1718	183539	Tr	1	Treatment Group	1	T			2	2	1			2				2			2				2	1	1	OLBI	3	2	214																	2	3
1719	183539	Tr	1	Treatment Group	1	T			2	2	1			2				2			2				2	2	2	OLBI	3	2	218																	2	3
1720	183539	Tr	1	Treatment Group	1	T			2	2	1				2			2				2			2	1	1	RS-14	4	2	215
1721	183539	Tr	1	Treatment Group	1	T			2	2	1				2			2				2			2	2	2	RS-14	4	2	219
1722	487372	Co	0	Control Group	0	S	1	1	0	0	0	0						0	0						0	1	1	GAD-7	1	1	3019	0	0	0	0	0	0	0
1723	487372	Co	0	Control Group	0	S			0	0	0		0					0		0					0	1	1	PHQ-9	2	1	3020								0	0	0	0	0	0	0	0	0
1724	487372	Co	0	Control Group	0	S			0	0	0			0				0			0				0	1	1	OLBI	3	1	3021																	3	2
1725	487372	Co	0	Control Group	0	S			0	0	0				0			0				0			0	1	1	RS-14	4	1	3022
1726	487372	Co	0	Control Group	0	S			0	0	0					0		0					0		0	1	1	UCLA LONELINESS	5	1	3023
1727	487372	Co	0	Control Group	0	S			0	0	0						0	0						0	0	1	1	Resilience Building	6	1	3024
1728	931172	Co	0	Control Group	0	S	1	1	0	0	0	2						2	2						2	1	1	GAD-7	1	1	3025	3	3	3	1	0	1	1
1729	931172	Co	0	Control Group	0	S			0	0	0		2					2		2					2	1	1	PHQ-9	2	1	3026								1	0	0	1	0	3	0	0	0
1730	931172	Co	0	Control Group	0	S			0	0	0			2				2			2				2	1	1	OLBI	3	1	3027																	3	4
1731	931172	Co	0	Control Group	0	S			0	0	0				2			2				2			2	1	1	RS-14	4	1	3028
1732	931172	Co	0	Control Group	0	S			0	0	0					2		2					2		2	1	1	UCLA LONELINESS	5	1	3029
1733	931172	Co	0	Control Group	0	S			0	0	0						2	2						2	2	1	1	Resilience Building	6	1	3030
1734	931172	Co	0	Control Group	0	S		1	2	2	1	2						2	2						2	1	1	GAD-7	1	2	3031	1	1	1	0	0	1	1
1735	931172	Co	0	Control Group	0	S			2	2	1	2						2	2						2	2	2	GAD-7	1	2	3037	1	0	1	1	0	0	1
1736	931172	Co	0	Control Group	0	S			2	2	1		2					2		2					2	1	1	PHQ-9	2	2	3032								0	0	1	1	0	1	0	0	0
1737	931172	Co	0	Control Group	0	S			2	2	1		2					2		2					2	2	2	PHQ-9	2	2	3038								0	0	1	1	1	1	0	1	0
1738	931172	Co	0	Control Group	0	S			2	2	1			2				2			2				2	1	1	OLBI	3	2	3033																	2	3
1739	931172	Co	0	Control Group	0	S			2	2	1			2				2			2				2	2	2	OLBI	3	2	3039																	2	4
1740	931172	Co	0	Control Group	0	S			2	2	1				2			2				2			2	1	1	RS-14	4	2	3034
1741	931172	Co	0	Control Group	0	S			2	2	1				2			2				2			2	2	2	RS-14	4	2	3040
1742	931172	Co	0	Control Group	0	S			2	2	1					2		2					2		2	1	1	UCLA LONELINESS	5	2	3035
1743	931172	Co	0	Control Group	0	S			2	2	1					2		2					2		2	2	2	UCLA LONELINESS	5	2	3041
1744	931172	Co	0	Control Group	0	S			2	2	1						2	2						2	2	1	1	Resilience Building	6	2	3036
1745	931172	Co	0	Control Group	0	S			2	2	1						2	2						2	2	2	2	Resilience Building	6	2	3042
1746	444705	Tr	1	Treatment Group	1	S	1	1	0	0	0	4						4	4						4	1	1	GAD-7	1	1	3043	1	0	1	1	0	0	0
1747	444705	Tr	1	Treatment Group	1	S			0	0	0		2					2		2					2	1	1	PHQ-9	2	1	3044								1	1	1	1	0	0	1	0	0
1748	444705	Tr	1	Treatment Group	1	S			0	0	0			2				2			2				2	1	1	OLBI	3	1	3045																	1	4
1749	444705	Tr	1	Treatment Group	1	S			0	0	0				2			2				2			2	1	1	RS-14	4	1	3046
1750	444705	Tr	1	Treatment Group	1	S			0	0	0					0		0					0		0	1	1	UCLA LONELINESS	5	1	3047
1751	444705	Tr	1	Treatment Group	1	S		1	1	1		4						4	4						4	1	1	GAD-7	1	1	3048	1	0	1	1	0	1	0
1752	444705	Tr	1	Treatment Group	1	S		1	2	2	1						0	0						0	0	1	1	Resilience Building	6	1	3049
1753	444705	Tr	1	Treatment Group	1	S			2	2	1	4						4	4						4	1	1	GAD-7	1	2	3050	1	0	0	1	0	1	1
1754	444705	Tr	1	Treatment Group	1	S			2	2	1	4						4	4						4	2	2	GAD-7	1	2	3054	1	0	1	1	0	1	1
1755	444705	Tr	1	Treatment Group	1	S			2	2	1		2					2		2					2	1	1	PHQ-9	2	2	3051								1	0	0	1	1	0	1	0	0
1756	444705	Tr	1	Treatment Group	1	S			2	2	1		2					2		2					2	2	2	PHQ-9	2	2	3055								1	1	0	1	1	0	1	0	0
1757	444705	Tr	1	Treatment Group	1	S			2	2	1			2				2			2				2	1	1	OLBI	3	1	3052																	4	2
1758	444705	Tr	1	Treatment Group	1	S			2	2	1				2			2				2			2	1	1	RS-14	4	1	3053
1759	444705	Tr	1	Treatment Group	1	S		1	3	3		4						4	4						4	1	1	GAD-7	1	7	19433	2	1	2	2	2	2	2
1760	444705	Tr	1	Treatment Group	1	S			3	3		4						4	4						4	0	0	GAD-7	1	7	19435	3	2	2	3	2	3	3
1761	444705	Tr	1	Treatment Group	1	S			3	3		4						4	4						4	0	0	GAD-7	1	7	19437	1	1	1	2	0	1	1
1762	444705	Tr	1	Treatment Group	1	S			3	3		4						4	4						4	0	0	GAD-7	1	7	19439	2	1	1	1	1	1	1
1763	444705	Tr	1	Treatment Group	1	S			3	3		4						4	4						4	0	0	GAD-7	1	7	19441	0	0	0	0	0	0	0
1764	444705	Tr	1	Treatment Group	1	S			3	3		4						4	4						4	0	0	GAD-7	1	7	19443	0	0	0	0	0	0	0
1765	444705	Tr	1	Treatment Group	1	S			3	3		4						4	4						4	2	2	GAD-7	1	7	19445	0	0	0	0	0	0	0
1766	444705	Tr	1	Treatment Group	1	S			3	3			2					2		2					2	1	1	PHQ-9	2	7	19434								3	2	1	1	0	0	0	2	0
1767	444705	Tr	1	Treatment Group	1	S			3	3			2					2		2					2	0	0	PHQ-9	2	7	19436								0	0	0	0	0	0	0	0	0
1768	444705	Tr	1	Treatment Group	1	S			3	3			2					2		2					2	0	0	PHQ-9	2	7	19438								0	0	0	0	0	0	0	0	0
1769	444705	Tr	1	Treatment Group	1	S			3	3			2					2		2					2	0	0	PHQ-9	2	7	19440								0	0	0	0	0	0	0	0	0
1770	444705	Tr	1	Treatment Group	1	S			3	3			2					2		2					2	0	0	PHQ-9	2	7	19442								0	0	0	0	0	0	0	0	0
1771	444705	Tr	1	Treatment Group	1	S			3	3			2					2		2					2	0	0	PHQ-9	2	7	19444								0	0	0	0	0	0	0	0	0
1772	444705	Tr	1	Treatment Group	1	S			3	3			2					2		2					2	2	2	PHQ-9	2	7	19446								0	0	0	0	0	0	0	0	0
1773	165251	Co	0	Control Group	0	S	1	1	0	0	0	0						0	0						0	1	1	GAD-7	1	10	3056	3	2	3	0	2	3	3
1774	165251	Co	0	Control Group	0	S			0	0	0	0						0	0						0	0	0	GAD-7	1	10	3058	3	0	3	3	3	3	2
1775	165251	Co	0	Control Group	0	S			0	0	0	0						0	0						0	0	0	GAD-7	1	10	3064	2	2	2	2	0	0	0
1776	165251	Co	0	Control Group	0	S			0	0	0	0						0	0						0	0	0	GAD-7	1	10	3065	0	0	0	0	0	0	0
1777	165251	Co	0	Control Group	0	S			0	0	0	0						0	0						0	0	0	GAD-7	1	10	3067	0	0	0	0	0	0	0
1778	165251	Co	0	Control Group	0	S			0	0	0	0						0	0						0	0	0	GAD-7	1	10	3069	1	2	1	0	0	0	0
1779	165251	Co	0	Control Group	0	S			0	0	0	0						0	0						0	0	0	GAD-7	1	10	3075	0	0	0	0	0	0	0
1780	165251	Co	0	Control Group	0	S			0	0	0	0						0	0						0	0	0	GAD-7	1	10	3076	0	0	0	0	0	0	0
1781	165251	Co	0	Control Group	0	S			0	0	0	0						0	0						0	0	0	GAD-7	1	10	3079	3	0	2	0	0	0	0
1782	165251	Co	0	Control Group	0	S			0	0	0	0						0	0						0	2	2	GAD-7	1	10	3085	0	0	0	0	0	2	0
1783	165251	Co	0	Control Group	0	S			0	0	0		0					0		0					0	1	1	PHQ-9	2	8	3057								2	3	2	2	2	2	3	0	0
1784	165251	Co	0	Control Group	0	S			0	0	0		0					0		0					0	0	0	PHQ-9	2	8	3059								2	2	2	2	2	2	2	0	0
1785	165251	Co	0	Control Group	0	S			0	0	0		0					0		0					0	0	0	PHQ-9	2	8	3066								2	2	0	0	0	1	0	0	0
1786	165251	Co	0	Control Group	0	S			0	0	0		0					0		0					0	0	0	PHQ-9	2	8	3068								0	2	0	2	2	0	0	0	0
1787	165251	Co	0	Control Group	0	S			0	0	0		0					0		0					0	0	0	PHQ-9	2	8	3070								0	2	0	2	0	0	0	0	0
1788	165251	Co	0	Control Group	0	S			0	0	0		0					0		0					0	0	0	PHQ-9	2	8	3077								0	2	0	0	0	0	0	0	0
1789	165251	Co	0	Control Group	0	S			0	0	0		0					0		0					0	0	0	PHQ-9	2	8	3080								1	0	0	1	2	0	0	2	0
1790	165251	Co	0	Control Group	0	S			0	0	0		0					0		0					0	2	2	PHQ-9	2	8	3086								0	0	0	2	0	0	0	0	0
1791	165251	Co	0	Control Group	0	S			0	0	0			0				0			0				0	1	1	OLBI	3	5	3060																	2	3
1792	165251	Co	0	Control Group	0	S			0	0	0			0				0			0				0	0	0	OLBI	3	5	3071																	2	3
1793	165251	Co	0	Control Group	0	S			0	0	0			0				0			0				0	0	0	OLBI	3	5	3078																	3	3
1794	165251	Co	0	Control Group	0	S			0	0	0			0				0			0				0	0	0	OLBI	3	5	3081																	3	3
1795	165251	Co	0	Control Group	0	S			0	0	0			0				0			0				0	2	2	OLBI	3	5	3087																	2	3
1796	165251	Co	0	Control Group	0	S			0	0	0				0			0				0			0	1	1	RS-14	4	4	3061
1797	165251	Co	0	Control Group	0	S			0	0	0				0			0				0			0	0	0	RS-14	4	4	3072
1798	165251	Co	0	Control Group	0	S			0	0	0				0			0				0			0	0	0	RS-14	4	4	3082
1799	165251	Co	0	Control Group	0	S			0	0	0				0			0				0			0	2	2	RS-14	4	4	3088
1800	165251	Co	0	Control Group	0	S			0	0	0					0		0					0		0	1	1	UCLA LONELINESS	5	4	3062
1801	165251	Co	0	Control Group	0	S			0	0	0					0		0					0		0	0	0	UCLA LONELINESS	5	4	3073
1802	165251	Co	0	Control Group	0	S			0	0	0					0		0					0		0	0	0	UCLA LONELINESS	5	4	3083
1803	165251	Co	0	Control Group	0	S			0	0	0					0		0					0		0	2	2	UCLA LONELINESS	5	4	3089
1804	165251	Co	0	Control Group	0	S			0	0	0						0	0						0	0	1	1	Resilience Building	6	4	3063
1805	165251	Co	0	Control Group	0	S			0	0	0						0	0						0	0	0	0	Resilience Building	6	4	3074
1806	165251	Co	0	Control Group	0	S			0	0	0						0	0						0	0	0	0	Resilience Building	6	4	3084
1807	165251	Co	0	Control Group	0	S			0	0	0						0	0						0	0	2	2	Resilience Building	6	4	3090
1808	40650	Co	0	Control Group	0	S	1	1	0	0	0	2						2	2						2	1	1	GAD-7	1	1	3091	1	0	1	1	0	1	1
1809	40650	Co	0	Control Group	0	S			0	0	0		2					2		2					2	1	1	PHQ-9	2	1	3092								1	0	0	1	1	1	0	0	0
1810	40650	Co	0	Control Group	0	S			0	0	0			2				2			2				2	1	1	OLBI	3	1	3093																	2	4
1811	40650	Co	0	Control Group	0	S			0	0	0				2			2				2			2	1	1	RS-14	4	1	3094
1812	40650	Co	0	Control Group	0	S			0	0	0					2		2					2		2	1	1	UCLA LONELINESS	5	1	3095
1813	40650	Co	0	Control Group	0	S			0	0	0						2	2						2	2	1	1	Resilience Building	6	1	3096
1814	40650	Co	0	Control Group	0	S		1	2	2	1	2						2	2						2	1	1	GAD-7	1	2	3097	0	0	0	0	0	0	0
1815	40650	Co	0	Control Group	0	S			2	2	1	2						2	2						2	2	2	GAD-7	1	2	3103	0	0	0	0	0	0	0
1816	40650	Co	0	Control Group	0	S			2	2	1		2					2		2					2	1	1	PHQ-9	2	2	3098								0	0	0	0	0	0	0	0	0
1817	40650	Co	0	Control Group	0	S			2	2	1		2					2		2					2	2	2	PHQ-9	2	2	3104								0	0	0	0	0	0	0	0	0
1818	40650	Co	0	Control Group	0	S			2	2	1			2				2			2				2	1	1	OLBI	3	2	3099																	2	3
1819	40650	Co	0	Control Group	0	S			2	2	1			2				2			2				2	2	2	OLBI	3	2	3105																	2	1
1820	40650	Co	0	Control Group	0	S			2	2	1				2			2				2			2	1	1	RS-14	4	2	3100
1821	40650	Co	0	Control Group	0	S			2	2	1				2			2				2			2	2	2	RS-14	4	2	3106
1822	40650	Co	0	Control Group	0	S			2	2	1					2		2					2		2	1	1	UCLA LONELINESS	5	2	3101
1823	40650	Co	0	Control Group	0	S			2	2	1					2		2					2		2	2	2	UCLA LONELINESS	5	2	3107
1824	40650	Co	0	Control Group	0	S			2	2	1						2	2						2	2	1	1	Resilience Building	6	2	3102
1825	40650	Co	0	Control Group	0	S			2	2	1						2	2						2	2	2	2	Resilience Building	6	2	3108
1826	55263	Co	0	Control Group	0	S	1	1	1	1		0						0	0						0	1	1	GAD-7	1	2	3109	3	3	3	1	0	3	3
1827	55263	Co	0	Control Group	0	S			1	1		0						0	0						0	2	2	GAD-7	1	2	3112	3	3	3	1	0	3	3
1828	55263	Co	0	Control Group	0	S			1	1			0					0		0					0	1	1	PHQ-9	2	2	3110								1	3	1	0	0	3	3	0	3
1829	55263	Co	0	Control Group	0	S			1	1			0					0		0					0	2	2	PHQ-9	2	2	3113								0	3	0	0	0	3	3	0	3
1830	55263	Co	0	Control Group	0	S			1	1				0				0			0				0	1	1	OLBI	3	2	3111																	2	2
1831	55263	Co	0	Control Group	0	S			1	1				0				0			0				0	2	2	OLBI	3	2	3114																	2	2
1832	55263	Co	0	Control Group	0	S			1	1					0			0				0			0	1	1	RS-14	4	1	3115
1833	55263	Co	0	Control Group	0	S			1	1						0		0					0		0	1	1	UCLA LONELINESS	5	1	3116
1834	55263	Co	0	Control Group	0	S			1	1							0	0						0	0	1	1	Resilience Building	6	1	3117
1835	927568	Co	0	Control Group	0	S	1	1	0	0	0	2						2	2						2	1	1	GAD-7	1	1	3118	1	1	0	0	0	1	1
1836	927568	Co	0	Control Group	0	S			0	0	0		2					2		2					2	1	1	PHQ-9	2	1	3119								1	1	0	1	1	1	1	0	0
1837	927568	Co	0	Control Group	0	S			0	0	0			2				2			2				2	1	1	OLBI	3	1	3120																	1	3
1838	927568	Co	0	Control Group	0	S			0	0	0				2			2				2			2	1	1	RS-14	4	1	3121
1839	927568	Co	0	Control Group	0	S			0	0	0					2		2					2		2	1	1	UCLA LONELINESS	5	1	3122
1840	927568	Co	0	Control Group	0	S			0	0	0						2	2						2	2	1	1	Resilience Building	6	1	3123
1841	927568	Co	0	Control Group	0	S		1	2	2	1	2						2	2						2	1	1	GAD-7	1	2	3124	1	1	0	0	0	1	0
1842	927568	Co	0	Control Group	0	S			2	2	1	2						2	2						2	2	2	GAD-7	1	2	3130	1	1	1	0	0	1	0
1843	927568	Co	0	Control Group	0	S			2	2	1		2					2		2					2	1	1	PHQ-9	2	2	3125								0	1	0	0	1	0	0	0	0
1844	927568	Co	0	Control Group	0	S			2	2	1		2					2		2					2	2	2	PHQ-9	2	2	3131								0	0	0	0	0	0	0	0	0
1845	927568	Co	0	Control Group	0	S			2	2	1			2				2			2				2	1	1	OLBI	3	2	3126																	1	3
1846	927568	Co	0	Control Group	0	S			2	2	1			2				2			2				2	2	2	OLBI	3	2	3132																	2	3
1847	927568	Co	0	Control Group	0	S			2	2	1				2			2				2			2	1	1	RS-14	4	2	3127
1848	927568	Co	0	Control Group	0	S			2	2	1				2			2				2			2	2	2	RS-14	4	2	3133
1849	927568	Co	0	Control Group	0	S			2	2	1					2		2					2		2	1	1	UCLA LONELINESS	5	2	3128
1850	927568	Co	0	Control Group	0	S			2	2	1					2		2					2		2	2	2	UCLA LONELINESS	5	2	3134
1851	927568	Co	0	Control Group	0	S			2	2	1						2	2						2	2	1	1	Resilience Building	6	2	3129
1852	927568	Co	0	Control Group	0	S			2	2	1						2	2						2	2	2	2	Resilience Building	6	2	3135
1853	435489	Co	0	Control Group	0	T	1	1	0	0	0	3						3	3						3	1	1	GAD-7	1	2	3136	1	1	3	1	1	1	1
1854	435489	Co	0	Treatment Group	1	T			0	0	0	3						3	3						3	2	2	GAD-7	1	2	3142	1	1	1	1	1	1	1
1855	435489	Co	0	Control Group	0	T			0	0	0		3					3		3					3	1	1	PHQ-9	2	2	3137								1	1	1	1	0	1	1	0	0
1856	435489	Co	0	Treatment Group	1	T			0	0	0		3					3		3					3	2	2	PHQ-9	2	2	3143								1	2	1	1	0	1	0	0	0
1857	435489	Co	0	Control Group	0	T			0	0	0			3				3			3				3	1	1	OLBI	3	2	3138																	2	4
1858	435489	Co	0	Treatment Group	1	T			0	0	0			3				3			3				3	2	2	OLBI	3	2	3144																	2	3
1859	435489	Co	0	Control Group	0	T			0	0	0				3			3				3			3	1	1	RS-14	4	2	3139
1860	435489	Co	0	Treatment Group	1	T			0	0	0				3			3				3			3	2	2	RS-14	4	2	3145
1861	435489	Co	0	Control Group	0	T			0	0	0					3		3					3		3	1	1	UCLA LONELINESS	5	2	3140
1862	435489	Co	0	Treatment Group	1	T			0	0	0					3		3					3		3	2	2	UCLA LONELINESS	5	2	3146
1863	435489	Co	0	Control Group	0	T			0	0	0						3	3						3	3	1	1	Resilience Building	6	2	3141
1864	435489	Co	0	Treatment Group	1	T			0	0	0						3	3						3	3	2	2	Resilience Building	6	2	3147
1865	435489	Co	0	Treatment Group	1	T		1	1	1		3						3	3						3	1	1	GAD-7	1	2	3148	0	0	0	0	0	0	0
1866	435489	Co	0	Control Group	0	T			1	1		3						3	3						3	2	2	GAD-7	1	2	3149	1	1	1	1	1	1	1
1867	435489	Co	0	Control Group	0	T			1	1			3					3		3					3	1	1	PHQ-9	2	1	3150								1	1	1	1	0	1	1	0	0
1868	435489	Co	0	Control Group	0	T			1	1				3				3			3				3	1	1	OLBI	3	1	3151																	2	3
1869	435489	Co	0	Control Group	0	T			1	1					3			3				3			3	1	1	RS-14	4	1	3152
1870	435489	Co	0	Control Group	0	T			1	1						3		3					3		3	1	1	UCLA LONELINESS	5	1	3153
1871	435489	Co	0	Control Group	0	T			1	1							3	3						3	3	1	1	Resilience Building	6	1	3154
1872	435489	Co	0	Control Group	0	T		1	2	2	1	3						3	3						3	1	1	GAD-7	1	5	3155	1	1	1	1	1	0	0
1873	435489	Co	0	Control Group	0	T			2	2	1	3						3	3						3	0	0	GAD-7	1	5	3161	1	1	1	1	0	0	1
1874	435489	Co	0	Control Group	0	T			2	2	1	3						3	3						3	0	0	GAD-7	1	5	3167	1	1	1	1	0	0	1
1875	435489	Co	0	Control Group	0	T			2	2	1	3						3	3						3	0	0	GAD-7	1	5	3173	1	1	1	1	0	0	1
1876	435489	Co	0	Control Group	0	T			2	2	1	3						3	3						3	2	2	GAD-7	1	5	3179	0	0	1	0	0	0	1
1877	435489	Co	0	Control Group	0	T			2	2	1		3					3		3					3	1	1	PHQ-9	2	5	3156								2	1	1	1	0	0	0	0	0
1878	435489	Co	0	Control Group	0	T			2	2	1		3					3		3					3	0	0	PHQ-9	2	5	3162								0	0	0	1	0	0	0	0	0
1879	435489	Co	0	Control Group	0	T			2	2	1		3					3		3					3	0	0	PHQ-9	2	5	3168								1	1	0	1	0	0	0	0	0
1880	435489	Co	0	Control Group	0	T			2	2	1		3					3		3					3	0	0	PHQ-9	2	5	3174								0	0	0	1	0	0	0	0	0
1881	435489	Co	0	Control Group	0	T			2	2	1		3					3		3					3	2	2	PHQ-9	2	5	3180								0	0	0	1	0	0	0	0	0
1882	435489	Co	0	Control Group	0	T			2	2	1			3				3			3				3	1	1	OLBI	3	5	3157																	2	3
1883	435489	Co	0	Control Group	0	T			2	2	1			3				3			3				3	0	0	OLBI	3	5	3163																	2	3
1884	435489	Co	0	Control Group	0	T			2	2	1			3				3			3				3	0	0	OLBI	3	5	3169																	1	3
1885	435489	Co	0	Control Group	0	T			2	2	1			3				3			3				3	0	0	OLBI	3	5	3175																	2	3
1886	435489	Co	0	Control Group	0	T			2	2	1			3				3			3				3	2	2	OLBI	3	5	3181																	2	3
1887	435489	Co	0	Control Group	0	T			2	2	1				3			3				3			3	1	1	RS-14	4	5	3158
1888	435489	Co	0	Control Group	0	T			2	2	1				3			3				3			3	0	0	RS-14	4	5	3164
1889	435489	Co	0	Control Group	0	T			2	2	1				3			3				3			3	0	0	RS-14	4	5	3170
1890	435489	Co	0	Control Group	0	T			2	2	1				3			3				3			3	0	0	RS-14	4	5	3176
1891	435489	Co	0	Control Group	0	T			2	2	1				3			3				3			3	2	2	RS-14	4	5	3182
1892	435489	Co	0	Control Group	0	T			2	2	1					3		3					3		3	1	1	UCLA LONELINESS	5	5	3159
1893	435489	Co	0	Control Group	0	T			2	2	1					3		3					3		3	0	0	UCLA LONELINESS	5	5	3165
1894	435489	Co	0	Control Group	0	T			2	2	1					3		3					3		3	0	0	UCLA LONELINESS	5	5	3171
1895	435489	Co	0	Control Group	0	T			2	2	1					3		3					3		3	0	0	UCLA LONELINESS	5	5	3177
1896	435489	Co	0	Control Group	0	T			2	2	1					3		3					3		3	2	2	UCLA LONELINESS	5	5	3183
1897	435489	Co	0	Control Group	0	T			2	2	1						3	3						3	3	1	1	Resilience Building	6	5	3160
1898	435489	Co	0	Control Group	0	T			2	2	1						3	3						3	3	0	0	Resilience Building	6	5	3166
1899	435489	Co	0	Control Group	0	T			2	2	1						3	3						3	3	0	0	Resilience Building	6	5	3172
1900	435489	Co	0	Control Group	0	T			2	2	1						3	3						3	3	0	0	Resilience Building	6	5	3178
1901	435489	Co	0	Control Group	0	T			2	2	1						3	3						3	3	2	2	Resilience Building	6	5	3184
1902	15495	Tr	1	Treatment Group	1	S	1	1	0	0	0	0						0	0						0	1	1	GAD-7	1	1	3185	1	1	0	0	0	1	0
1903	15495	Tr	1	Treatment Group	1	S			0	0	0		0					0		0					0	1	1	PHQ-9	2	1	3186								0	1	1	0	0	0	0	0	0
1904	15495	Tr	1	Treatment Group	1	S			0	0	0			0				0			0				0	1	1	OLBI	3	1	3187																	2	3
1905	15495	Tr	1	Treatment Group	1	S			0	0	0				0			0				0			0	1	1	RS-14	4	1	3188
1906	15495	Tr	1	Treatment Group	1	S			0	0	0					0		0					0		0	1	1	UCLA LONELINESS	5	1	3189
1907	1083198	Co	0	Control Group	0	S	1	1	0	0	0	2						2	2						2	1	1	GAD-7	1	1	3190	1	1	1	1	0	1	1
1908	1083198	Co	0	Control Group	0	S			0	0	0		2					2		2					2	1	1	PHQ-9	2	1	3191								1	1	0	1	0	1	0	0	0
1909	1083198	Co	0	Control Group	0	S			0	0	0			2				2			2				2	1	1	OLBI	3	1	3192																	2	4
1910	1083198	Co	0	Control Group	0	S			0	0	0				2			2				2			2	1	1	RS-14	4	1	3193
1911	1083198	Co	0	Control Group	0	S			0	0	0					2		2					2		2	1	1	UCLA LONELINESS	5	1	3194
1912	1083198	Co	0	Control Group	0	S			0	0	0						2	2						2	2	1	1	Resilience Building	6	1	3195
1913	1083198	Co	0	Control Group	0	S		1	2	2	1	2						2	2						2	1	1	GAD-7	1	1	3196	1	0	1	0	0	0	0
1914	1083198	Co	0	Control Group	0	S			2	2	1		2					2		2					2	1	1	PHQ-9	2	1	3197								1	1	0	0	1	0	0	0	1
1915	1083198	Co	0	Control Group	0	S			2	2	1			2				2			2				2	1	1	OLBI	3	1	3198																	2	3
1916	1083198	Co	0	Control Group	0	S			2	2	1				2			2				2			2	1	1	RS-14	4	1	3199
1917	1083198	Co	0	Control Group	0	S			2	2	1					2		2					2		2	1	1	UCLA LONELINESS	5	1	3200
1918	1083198	Co	0	Control Group	0	S			2	2	1						2	2						2	2	1	1	Resilience Building	6	1	3201
1919	1065748	Tr	1	Treatment Group	1	S	1	1	0	0	0	0						0	0						0	1	1	GAD-7	1	1	3202	1	1	1	1	0	3	0
1920	1065748	Tr	1	Treatment Group	1	S			0	0	0		0					0		0					0	1	1	PHQ-9	2	1	3203								1	1	0	1	1	1	0	0	0
1921	1065748	Tr	1	Treatment Group	1	S			0	0	0			0				0			0				0	1	1	OLBI	3	1	3204																	3	3
1922	1065748	Tr	1	Treatment Group	1	S			0	0	0				0			0				0			0	1	1	RS-14	4	1	3205
1923	1065748	Tr	1	Treatment Group	1	S			0	0	0					0		0					0		0	1	1	UCLA LONELINESS	5	1	3206
1924	1065748	Tr	1	Treatment Group	1	S			0	0	0						7	7						7	7	1	1	Resilience Building	6	1	3207
1925	1065748	Tr	1	Treatment Group	1	S		1	1	1							7	7						7	7	1	1	Resilience Building	6	1	3208
1926	643754	Co	0	Control Group	0	S	1	1	0	0	0	2						2	2						2	1	1	GAD-7	1	5	3209	1	1	1	0	0	0	0
1927	643754	Co	0	Control Group	0	S			0	0	0	2						2	2						2	0	0	GAD-7	1	5	3210	1	0	0	0	0	0	1
1928	643754	Co	0	Control Group	0	S			0	0	0	2						2	2						2	0	0	GAD-7	1	5	3211	0	0	0	0	0	0	0
1929	643754	Co	0	Control Group	0	S			0	0	0	2						2	2						2	0	0	GAD-7	1	5	3217	0	0	0	0	0	0	0
1930	643754	Co	0	Control Group	0	S			0	0	0	2						2	2						2	2	2	GAD-7	1	5	3223	0	0	0	0	0	0	0
1931	643754	Co	0	Control Group	0	S			0	0	0		2					2		2					2	1	1	PHQ-9	2	3	3212								0	0	0	1	0	0	0	0	0
1932	643754	Co	0	Control Group	0	S			0	0	0		2					2		2					2	0	0	PHQ-9	2	3	3218								1	0	0	1	0	0	0	0	0
1933	643754	Co	0	Control Group	0	S			0	0	0		2					2		2					2	2	2	PHQ-9	2	3	3224								0	0	0	1	0	0	0	0	0
1934	643754	Co	0	Control Group	0	S			0	0	0			2				2			2				2	1	1	OLBI	3	3	3213																	2	3
1935	643754	Co	0	Control Group	0	S			0	0	0			2				2			2				2	0	0	OLBI	3	3	3219																	2	3
1936	643754	Co	0	Control Group	0	S			0	0	0			2				2			2				2	2	2	OLBI	3	3	3225																	2	3
1937	643754	Co	0	Control Group	0	S			0	0	0				2			2				2			2	1	1	RS-14	4	3	3214
1938	643754	Co	0	Control Group	0	S			0	0	0				2			2				2			2	0	0	RS-14	4	3	3220
1939	643754	Co	0	Control Group	0	S			0	0	0				2			2				2			2	2	2	RS-14	4	3	3226
1940	643754	Co	0	Control Group	0	S			0	0	0					2		2					2		2	1	1	UCLA LONELINESS	5	3	3215
1941	643754	Co	0	Control Group	0	S			0	0	0					2		2					2		2	0	0	UCLA LONELINESS	5	3	3221
1942	643754	Co	0	Control Group	0	S			0	0	0					2		2					2		2	2	2	UCLA LONELINESS	5	3	3227
1943	643754	Co	0	Control Group	0	S			0	0	0						2	2						2	2	1	1	Resilience Building	6	3	3216
1944	643754	Co	0	Control Group	0	S			0	0	0						2	2						2	2	0	0	Resilience Building	6	3	3222
1945	643754	Co	0	Control Group	0	S			0	0	0						2	2						2	2	2	2	Resilience Building	6	3	3228
1946	643754	Co	0	Control Group	0	S		1	2	2	1	2						2	2						2	1	1	GAD-7	1	3	3229	0	0	0	0	0	0	0
1947	643754	Co	0	Control Group	0	S			2	2	1	2						2	2						2	0	0	GAD-7	1	3	3235	0	0	0	0	0	0	0
1948	643754	Co	0	Control Group	0	S			2	2	1	2						2	2						2	2	2	GAD-7	1	3	3241	0	0	0	0	0	0	0
1949	643754	Co	0	Control Group	0	S			2	2	1		2					2		2					2	1	1	PHQ-9	2	3	3230								0	0	0	0	0	0	0	0	0
1950	643754	Co	0	Control Group	0	S			2	2	1		2					2		2					2	0	0	PHQ-9	2	3	3236								0	0	0	0	0	0	0	0	0
1951	643754	Co	0	Control Group	0	S			2	2	1		2					2		2					2	2	2	PHQ-9	2	3	3242								0	0	0	0	0	0	0	0	0
1952	643754	Co	0	Control Group	0	S			2	2	1			2				2			2				2	1	1	OLBI	3	3	3231																	2	2
1953	643754	Co	0	Control Group	0	S			2	2	1			2				2			2				2	0	0	OLBI	3	3	3237																	3	2
1954	643754	Co	0	Control Group	0	S			2	2	1			2				2			2				2	2	2	OLBI	3	3	3243																	1	3
1955	643754	Co	0	Control Group	0	S			2	2	1				2			2				2			2	1	1	RS-14	4	3	3232
1956	643754	Co	0	Control Group	0	S			2	2	1				2			2				2			2	0	0	RS-14	4	3	3238
1957	643754	Co	0	Control Group	0	S			2	2	1				2			2				2			2	2	2	RS-14	4	3	3244
1958	643754	Co	0	Control Group	0	S			2	2	1					2		2					2		2	1	1	UCLA LONELINESS	5	3	3233
1959	643754	Co	0	Control Group	0	S			2	2	1					2		2					2		2	0	0	UCLA LONELINESS	5	3	3239
1960	643754	Co	0	Control Group	0	S			2	2	1					2		2					2		2	2	2	UCLA LONELINESS	5	3	3245
1961	643754	Co	0	Control Group	0	S			2	2	1						2	2						2	2	1	1	Resilience Building	6	3	3234
1962	643754	Co	0	Control Group	0	S			2	2	1						2	2						2	2	0	0	Resilience Building	6	3	3240
1963	643754	Co	0	Control Group	0	S			2	2	1						2	2						2	2	2	2	Resilience Building	6	3	3246
1964	562125	Co	0	Control Group	0	S	1	1	0	0	0	0						0	0						0	1	1	GAD-7	1	2	3247	0	0	0	0	0	0	0
1965	562125	Co	0	Control Group	0	S			0	0	0	0						0	0						0	2	2	GAD-7	1	2	3248	0	0	0	0	0	0	0
1966	562125	Co	0	Control Group	0	S			0	0	0		0					0		0					0	1	1	PHQ-9	2	1	3249								1	0	0	1	0	0	0	0	0
1967	562125	Co	0	Control Group	0	S			0	0	0			0				0			0				0	1	1	OLBI	3	1	3250																	2	4
1968	562125	Co	0	Control Group	0	S			0	0	0				0			0				0			0	1	1	RS-14	4	1	3251
1969	562125	Co	0	Control Group	0	S			0	0	0					0		0					0		0	1	1	UCLA LONELINESS	5	1	3252
1970	562125	Co	0	Control Group	0	S			0	0	0						0	0						0	0	1	1	Resilience Building	6	1	3253
1971	167027	Co	0	Control Group	0	S	1	1	0	0	0	2						2	2						2	1	1	GAD-7	1	4	3254	1	1	1	1	0	1	1
1972	167027	Co	0	Control Group	0	S			0	0	0	2						2	2						2	0	0	GAD-7	1	4	3260	1	0	0	0	0	1	1
1973	167027	Co	0	Control Group	0	S			0	0	0	2						2	2						2	0	0	GAD-7	1	4	3263	1	0	1	0	0	0	1
1974	167027	Co	0	Control Group	0	S			0	0	0	2						2	2						2	2	2	GAD-7	1	4	3269	0	0	0	0	0	0	0
1975	167027	Co	0	Control Group	0	S			0	0	0		2					2		2					2	1	1	PHQ-9	2	4	3255								1	0	0	1	0	1	0	0	0
1976	167027	Co	0	Control Group	0	S			0	0	0		2					2		2					2	0	0	PHQ-9	2	4	3261								0	0	0	1	0	0	1	0	0
1977	167027	Co	0	Control Group	0	S			0	0	0		2					2		2					2	0	0	PHQ-9	2	4	3264								1	0	0	1	0	0	1	0	0
1978	167027	Co	0	Control Group	0	S			0	0	0		2					2		2					2	2	2	PHQ-9	2	4	3270								0	0	1	0	1	0	1	0	0
1979	167027	Co	0	Control Group	0	S			0	0	0			2				2			2				2	1	1	OLBI	3	4	3256																	1	3
1980	167027	Co	0	Control Group	0	S			0	0	0			2				2			2				2	0	0	OLBI	3	4	3262																	2	3
1981	167027	Co	0	Control Group	0	S			0	0	0			2				2			2				2	0	0	OLBI	3	4	3265																	2	3
1982	167027	Co	0	Control Group	0	S			0	0	0			2				2			2				2	2	2	OLBI	3	4	3271																	2	3
1983	167027	Co	0	Control Group	0	S			0	0	0				2			2				2			2	1	1	RS-14	4	3	3257
1984	167027	Co	0	Control Group	0	S			0	0	0				2			2				2			2	0	0	RS-14	4	3	3266
1985	167027	Co	0	Control Group	0	S			0	0	0				2			2				2			2	2	2	RS-14	4	3	3272
1986	167027	Co	0	Control Group	0	S			0	0	0					2		2					2		2	1	1	UCLA LONELINESS	5	3	3258
1987	167027	Co	0	Control Group	0	S			0	0	0					2		2					2		2	0	0	UCLA LONELINESS	5	3	3267
1988	167027	Co	0	Control Group	0	S			0	0	0					2		2					2		2	2	2	UCLA LONELINESS	5	3	3273
1989	167027	Co	0	Control Group	0	S			0	0	0						2	2						2	2	1	1	Resilience Building	6	3	3259
1990	167027	Co	0	Control Group	0	S			0	0	0						2	2						2	2	0	0	Resilience Building	6	3	3268
1991	167027	Co	0	Control Group	0	S			0	0	0						2	2						2	2	2	2	Resilience Building	6	3	3274
1992	167027	Co	0	Control Group	0	S		1	2	2	1	2						2	2						2	1	1	GAD-7	1	1	3275	0	0	0	0	0	0	1
1993	167027	Co	0	Control Group	0	S			2	2	1		2					2		2					2	1	1	PHQ-9	2	1	3276								0	0	0	0	0	0	0	0	0
1994	167027	Co	0	Control Group	0	S			2	2	1			2				2			2				2	1	1	OLBI	3	1	3277																	3	3
1995	167027	Co	0	Control Group	0	S			2	2	1				2			2				2			2	1	1	RS-14	4	1	3278
1996	167027	Co	0	Control Group	0	S			2	2	1					2		2					2		2	1	1	UCLA LONELINESS	5	1	3279
1997	167027	Co	0	Control Group	0	S			2	2	1						2	2						2	2	1	1	Resilience Building	6	1	3280
1998	1060386	Tr	1	Treatment Group	1	S	1	1	2	0	0	0						0	7						7	1	1	GAD-7	1	2	3281	0	2	2	0	0	0	0
1999	1060386	Tr	1	Treatment Group	1	S			2	0	0	0						0	7						7	2	2	GAD-7	1	2	3287	0	1	0	0	0	0	0
[truncated: 17,640 more rows]
[truncated: 179 more columns]
